# Supplementary material for: 1′-(1,3-Diphenyl-1H-pyrazol-4-yl)-1′′-(prop-2-en-1-yl)-2′,3′,5′,6′,7′,7a’-hexa­hydro-1′H-di­spiro­[1-benzo­pyran-3,2′-pyrrolizine-3′,3′′-indoline]-2′′,4-dione 0.75-hydrate
Source: Acta Crystallogr Sect E Struct Rep Online. 2013 Jul 3;69(Pt 8):o1194–5. doi: 10.1107/S160053681301773X (PMC3793707; doi:10.1107/S160053681301773X)
Supplement: Supplementary file 1 [file e-69-o1194-sup1.cif]

##############################################################################
#                                                                            #
# This CIF contains the data in a paper accepted for publication in          #
# Acta Crystallographica Section E. It conforms to the requirements of       #
# Notes for Authors for Acta Crystallographica Section E, and has been       #
# peer reviewed under the auspices of the IUCr Commission on Journals.       #
#                                                                            #
# Full details of the Crystallographic Information File format               #
# are given in the paper "The Crystallographic Information File (CIF):       #
# a New Standard Archive File for Crystallography" by S. R. Hall, F. H.      #
# Allen and I. D. Brown [Acta Cryst. (1991), A47, 655-685].                  #
#                                                                            #
# The current version of the core CIF dictionary is obtainable from          #
# ftp://ftp.iucr.org/pub/cif_core.dic.                                       #
#                                                                            #
# Software is freely available for graphical display of the structure(s)     #
# in this CIF. For information consult the CIF software page                 #
# http://www.iucr.org/resources/cif/software.                                #
#                                                                            #
# This file may be used for bona fide research purposes within the           #
# scientific community so long as proper attribution is given to the journal # 
# article from which it was obtained.                                        #
#                                                                            #
##############################################################################
data_global
_audit_creation_method     SHELXL-97
_journal_date_recd_electronic     2013-05-17
_journal_date_accepted     2013-06-27
_journal_name_full     'Acta Crystallographica, Section E'
_journal_year     2013
_journal_volume     69
_journal_issue      8
_journal_page_first     o1194
_journal_page_last     o1195
_journal_paper_category     QO
_journal_paper_doi     10.1107/S160053681301773X
_journal_coeditor_code     LD2105
_publ_contact_author_name     'K. Sethusankar'
_publ_contact_author_address
;
   Department of Physics
   RKM Vivekananda College (Autonomous)
   Chennai 600 004
   India
;
_publ_contact_author_email     'ksethusankar@yahoo.co.in'
_publ_contact_author_fax     '044 091 2499 3057'
_publ_contact_author_phone     '044 091 24484170'
_publ_section_title
;\
1'-(1,3-Diphenyl-1<i>H</i>-pyrazol-4-yl)-1''-(prop-2-en-1-yl)-2',3',5',6',7',\
7a'-hexahydro-1'<i>H</i>-dispiro[1-benzopyran-3,2'-pyrrolizine-3',3''-\
indoline]-2'',4-dione 0.75-hydrate
;
loop_
    _publ_author_name
    _publ_author_address
    'G. Jagadeesan'
;
Department of Physics
Meenakshi College of Engineering
West K.K. Nagar
Chennai 600 078
India
;
    'D. Kathirvelan'
;
Industrial Chemistry Lab
Central Leather Research Institute
Adyar
Chennai 600 020
India
;
    'J. Haribabu'
;
Industrial Chemistry Lab
Central Leather Research Institute
Adyar
Chennai 600 020
India
;
    'B. S. R. Reddy'
;
Industrial Chemistry Lab
Central Leather Research Institute
Adyar
Chennai 600 020
India
;
    'K. Sethusankar'
;
Department of Physics
RKM Vivekananda College (Autonomous)
Chennai 600 004
India
;
_publ_section_synopsis     .
data_I
_audit_creation_method     SHELXL-97
_chemical_name_systematic
;\
1'-(1,3-Diphenyl-1<i>H</i>-pyrazol-4-yl)-1''-(prop-2-en-1-yl)-\
2',3',5',6',7',7a'-hexahydro-1'<i>H</i>-dispiro[1-benzopyran-3,2'-\
pyrrolizine-3',3''-indoline]-2'',4-dione 0.75-hydrate
;
_chemical_name_common     ?
_chemical_formula_moiety     'C40 H34 N4 O3, 0.75(H2 O)'
_chemical_formula_sum     'C40 H35.50 N4 O3.75'
_chemical_formula_iupac     'C40 H34 N4 O3, 0.75H2 O'
_chemical_formula_weight     632.22
_chemical_melting_point     ?
_symmetry_cell_setting     monoclinic
_symmetry_space_group_name_H-M     'P 21/n'
_symmetry_space_group_name_Hall     '-P 2yn'
loop_
    _symmetry_equiv_pos_as_xyz
    'x, y, z'
    '-x+1/2, y+1/2, -z+1/2'
    '-x, -y, -z'
    'x-1/2, -y-1/2, z-1/2'
_cell_length_a     11.451(2)
_cell_length_b     13.496(2)
_cell_length_c     20.815(3)
_cell_angle_alpha     90.00
_cell_angle_beta     96.206(9)
_cell_angle_gamma     90.00
_cell_volume     3198.0(9)
_cell_formula_units_Z     4
_cell_measurement_reflns_used     6870
_cell_measurement_theta_min     1.95
_cell_measurement_theta_max     26.87
_cell_measurement_temperature     296(2)
_exptl_crystal_description     block
_exptl_crystal_colour     colourless
_exptl_crystal_size_max     0.30
_exptl_crystal_size_mid     0.25
_exptl_crystal_size_min     0.20
_exptl_crystal_density_diffrn     1.313
_exptl_crystal_density_meas     ?
_exptl_crystal_density_method     'not measured'
_exptl_crystal_F_000     1334
_exptl_absorpt_coefficient_mu     0.085
_exptl_absorpt_correction_type     multi-scan
_exptl_absorpt_process_details     '(SADABS; Bruker, 2008)'
_exptl_absorpt_correction_T_min     0.9748
_exptl_absorpt_correction_T_max     0.9831
_exptl_special_details     ?
_diffrn_ambient_temperature     296(2)
_diffrn_radiation_type     MoK\a
_diffrn_radiation_wavelength     0.71073
_diffrn_radiation_source     'fine-focus sealed tube'
_diffrn_radiation_monochromator     graphite
_diffrn_measurement_device_type     'Bruker Kappa APEXII CCD'
_diffrn_measurement_method     '\w scans'
_diffrn_detector_area_resol_mean     ?
_diffrn_reflns_number     32619
_diffrn_reflns_av_R_equivalents     0.0413
_diffrn_reflns_av_sigmaI/netI     0.0358
_diffrn_reflns_theta_min     1.95
_diffrn_reflns_theta_max     26.87
_diffrn_reflns_theta_full     26.87
_diffrn_measured_fraction_theta_max     0.996
_diffrn_measured_fraction_theta_full     0.996
_diffrn_reflns_limit_h_min     -14
_diffrn_reflns_limit_h_max     14
_diffrn_reflns_limit_k_min     -17
_diffrn_reflns_limit_k_max     16
_diffrn_reflns_limit_l_min     -26
_diffrn_reflns_limit_l_max     26
_diffrn_standards_number     ?
_diffrn_standards_interval_count     ?
_diffrn_standards_interval_time     ?
_diffrn_standards_decay_%     ?
_refine_special_details
;
Refinement of <i>F</i>^2^ against ALL reflections. The weighted <i>R</i>-factor
<i>wR</i> and goodness of fit <i>S</i> are based on <i>F</i>^2^, conventional
<i>R</i>-factors <i>R</i> are based on <i>F</i>, with <i>F</i> set to zero for
negative <i>F</i>^2^. The threshold expression of <i>F</i>^2^ >
\s(<i>F</i>^2^) is used only for calculating <i>R</i>-factors(gt) <i>etc</i>.
and is not relevant to the choice of reflections for refinement.
<i>R</i>-factors based on <i>F</i>^2^ are statistically about twice as large
as those based on <i>F</i>, and <i>R</i>- factors based on ALL data will be
even larger.
;
_reflns_number_total     6870
_reflns_number_gt     4468
_reflns_threshold_expression     I>2sigma(I)
_refine_ls_structure_factor_coef     Fsqd
_refine_ls_matrix_type     full
_refine_ls_R_factor_all     0.0868
_refine_ls_R_factor_gt     0.0513
_refine_ls_wR_factor_gt     0.1298
_refine_ls_wR_factor_ref     0.1527
_refine_ls_goodness_of_fit_ref     1.024
_refine_ls_restrained_S_all     1.024
_refine_ls_number_reflns     6870
_refine_ls_number_parameters     439
_refine_ls_number_restraints     3
_refine_ls_hydrogen_treatment     mixed
_refine_ls_weighting_scheme     calc
_refine_ls_weighting_details
         'calc w=1/[\s^2^(Fo^2^)+(0.0677P)^2^+1.1541P] where P=(Fo^2^+2Fc^2^)/3'
_atom_sites_solution_hydrogens     geom
_atom_sites_solution_primary     direct
_atom_sites_solution_secondary     difmap
_refine_ls_shift/su_max     0.000
_refine_ls_shift/su_mean     0.000
_refine_diff_density_max     0.530
_refine_diff_density_min     -0.252
_refine_ls_extinction_method     none
_refine_ls_extinction_coef     ?
loop_
    _atom_type_symbol
    _atom_type_description
    _atom_type_scat_dispersion_real
    _atom_type_scat_dispersion_imag
    _atom_type_scat_source
    'C' 'C' 0.0033 0.0016
                         'International Tables Vol C Tables 4.2.6.8 and 6.1.1.4'
    'H' 'H' 0.0000 0.0000
                         'International Tables Vol C Tables 4.2.6.8 and 6.1.1.4'
    'N' 'N' 0.0061 0.0033
                         'International Tables Vol C Tables 4.2.6.8 and 6.1.1.4'
    'O' 'O' 0.0106 0.0060
                         'International Tables Vol C Tables 4.2.6.8 and 6.1.1.4'
_computing_data_collection     'APEX2 (Bruker, 2008)'
_computing_cell_refinement     'SAINT (Bruker, 2008)'
_computing_data_reduction     'SAINT (Bruker, 2008)'
_computing_structure_solution     'SHELXS97 (Sheldrick, 2008)'
_computing_structure_refinement     'SHELXL97 (Sheldrick, 2008)'
_computing_molecular_graphics     'ORTEP-3 for Windows (Farrugia, 2012)'
_computing_publication_material
                            'SHELXL97 (Sheldrick, 2008) and PLATON (Spek, 2009)'
loop_
    _atom_site_type_symbol
    _atom_site_label
    _atom_site_fract_x
    _atom_site_fract_y
    _atom_site_fract_z
    _atom_site_U_iso_or_equiv
    _atom_site_adp_type
    _atom_site_calc_flag
    _atom_site_refinement_flags
    _atom_site_occupancy
    _atom_site_symmetry_multiplicity
    _atom_site_disorder_assembly
    _atom_site_disorder_group
    C C1 0.3646(2) -0.09434(16) 0.00940(10) 0.0520(5) Uani d . 1 1 . .
    H H1 0.4169 -0.0873 0.0465 0.062 Uiso calc R 1 1 . .
    C C2 0.3490(2) -0.18622(17) -0.01924(12) 0.0618(6) Uani d . 1 1 . .
    H H2 0.3895 -0.2409 -0.0010 0.074 Uiso calc R 1 1 . .
    C C3 0.2736(2) -0.19691(18) -0.07481(12) 0.0590(6) Uani d . 1 1 . .
    H H3 0.2620 -0.2590 -0.0938 0.071 Uiso calc R 1 1 . .
    C C4 0.21576(19) -0.11638(18) -0.10203(11) 0.0551(6) Uani d . 1 1 . .
    H H4 0.1664 -0.1234 -0.1403 0.066 Uiso calc R 1 1 . .
    C C5 0.23008(18) -0.02496(16) -0.07328(10) 0.0476(5) Uani d . 1 1 . .
    H H5 0.1900 0.0294 -0.0922 0.057 Uiso calc R 1 1 . .
    C C6 0.30383(17) -0.01291(14) -0.01625(9) 0.0407(5) Uani d . 1 1 . .
    C C7 0.3903(2) 0.35239(18) -0.06490(11) 0.0619(6) Uani d . 1 1 . .
    H H7 0.4125 0.2978 -0.0880 0.074 Uiso calc R 1 1 . .
    C C8 0.4026(3) 0.4471(2) -0.08857(13) 0.0741(8) Uani d . 1 1 . .
    H H8 0.4335 0.4562 -0.1277 0.089 Uiso calc R 1 1 . .
    C C9 0.3697(3) 0.52715(19) -0.05491(14) 0.0726(8) Uani d . 1 1 . .
    H H9 0.3775 0.5906 -0.0713 0.087 Uiso calc R 1 1 . .
    C C10 0.3252(2) 0.51435(18) 0.00313(14) 0.0676(7) Uani d . 1 1 . .
    H H10 0.3040 0.5693 0.0262 0.081 Uiso calc R 1 1 . .
    C C11 0.3118(2) 0.42039(16) 0.02735(12) 0.0565(6) Uani d . 1 1 . .
    H H11 0.2807 0.4117 0.0664 0.068 Uiso calc R 1 1 . .
    C C12 0.34474(19) 0.33968(15) -0.00683(10) 0.0462(5) Uani d . 1 1 . .
    N N2 0.33424(15) 0.24231(12) 0.01741(8) 0.0442(4) Uani d . 1 1 . .
    C C14 0.33160(18) 0.21340(15) 0.07935(9) 0.0432(5) Uani d . 1 1 . .
    H H14 0.3362 0.2548 0.1153 0.052 Uiso calc R 1 1 . .
    C C15 0.32098(17) 0.11219(14) 0.07987(9) 0.0390(4) Uani d . 1 1 . .
    C C16 0.30271(16) 0.04839(14) 0.13713(9) 0.0378(4) Uani d . 1 1 . .
    H H16 0.2682 -0.0142 0.1205 0.045 Uiso calc R 1 1 . .
    C C17 0.21513(18) 0.09593(17) 0.17936(10) 0.0475(5) Uani d . 1 1 . .
    H H17 0.2233 0.1682 0.1789 0.057 Uiso calc R 1 1 . .
    C C18 0.0875(2) 0.0674(2) 0.16208(14) 0.0777(8) Uani d . 1 1 . .
    H H18A 0.0379 0.1259 0.1588 0.093 Uiso calc R 1 1 . .
    H H18B 0.0774 0.0323 0.1212 0.093 Uiso calc R 1 1 . .
    C C19 0.0572(2) 0.0020(2) 0.21576(17) 0.0856(9) Uani d . 1 1 . .
    H H19A 0.0121 -0.0548 0.1988 0.103 Uiso calc R 1 1 . .
    H H19B 0.0116 0.0381 0.2447 0.103 Uiso calc R 1 1 . .
    C C20 0.1725(2) -0.03022(19) 0.25043(13) 0.0641(7) Uani d . 1 1 . .
    H H20A 0.1651 -0.0465 0.2952 0.077 Uiso calc R 1 1 . .
    H H20B 0.2041 -0.0869 0.2295 0.077 Uiso calc R 1 1 . .
    C C21 0.37282(17) 0.05038(14) 0.25424(9) 0.0373(4) Uani d . 1 1 . .
    C C22 0.41957(17) -0.01102(15) 0.31226(9) 0.0401(4) Uani d . 1 1 . .
    C C23 0.4085(2) -0.10970(16) 0.32683(10) 0.0485(5) Uani d . 1 1 . .
    H H23 0.3644 -0.1518 0.2983 0.058 Uiso calc R 1 1 . .
    C C24 0.4642(2) -0.14571(18) 0.38482(11) 0.0604(6) Uani d . 1 1 . .
    H H24 0.4570 -0.2122 0.3953 0.072 Uiso calc R 1 1 . .
    C C25 0.5296(2) -0.0836(2) 0.42650(11) 0.0663(7) Uani d . 1 1 . .
    H H25 0.5675 -0.1092 0.4647 0.080 Uiso calc R 1 1 . .
    C C26 0.5407(2) 0.0153(2) 0.41352(11) 0.0609(6) Uani d . 1 1 . .
    H H26 0.5843 0.0572 0.4424 0.073 Uiso calc R 1 1 . .
    C C27 0.48488(18) 0.05012(16) 0.35618(9) 0.0441(5) Uani d . 1 1 . .
    C C28 0.42046(18) 0.15474(15) 0.27428(10) 0.0432(5) Uani d . 1 1 . .
    C C29 0.5406(2) 0.23204(18) 0.36684(12) 0.0657(7) Uani d . 1 1 . .
    H H29A 0.5566 0.2825 0.3358 0.079 Uiso calc R 1 1 . .
    H H29B 0.6149 0.2112 0.3896 0.079 Uiso calc R 1 1 . .
    C C30 0.4627(4) 0.2760(2) 0.41537(14) 0.0914(10) Uani d . 1 1 . .
    H H30 0.3821 0.2748 0.4034 0.110 Uiso calc R 1 1 . .
    C C31 0.4951(4) 0.3122(3) 0.46756(18) 0.1216(14) Uani d . 1 1 . .
    H H31A 0.5748 0.3153 0.4819 0.146 Uiso calc R 1 1 . .
    H H31B 0.4402 0.3369 0.4933 0.146 Uiso calc R 1 1 . .
    C C32 0.41258(16) 0.02229(13) 0.18492(8) 0.0332(4) Uani d . 1 1 . .
    C C33 0.44132(18) -0.08767(14) 0.18398(9) 0.0384(4) Uani d . 1 1 . .
    C C34 0.56279(18) -0.11499(15) 0.20664(9) 0.0422(5) Uani d . 1 1 . .
    C C35 0.5953(2) -0.21383(18) 0.21540(10) 0.0574(6) Uani d . 1 1 . .
    H H35 0.5416 -0.2637 0.2027 0.069 Uiso calc R 1 1 . .
    C C36 0.7059(3) -0.2382(2) 0.24262(12) 0.0723(8) Uani d . 1 1 . .
    H H36 0.7278 -0.3043 0.2478 0.087 Uiso calc R 1 1 . .
    C C37 0.7845(3) -0.1643(3) 0.26227(13) 0.0760(8) Uani d . 1 1 . .
    H H37 0.8590 -0.1811 0.2813 0.091 Uiso calc R 1 1 . .
    C C38 0.7549(2) -0.0671(2) 0.25432(12) 0.0619(6) Uani d . 1 1 . .
    H H38 0.8088 -0.0179 0.2681 0.074 Uiso calc R 1 1 . .
    C C39 0.64463(18) -0.04197(16) 0.22576(9) 0.0445(5) Uani d . 1 1 . .
    C C40 0.52334(16) 0.07518(15) 0.16948(9) 0.0394(4) Uani d . 1 1 . .
    H H40A 0.5435 0.0533 0.1277 0.047 Uiso calc R 1 1 . .
    H H40B 0.5088 0.1460 0.1670 0.047 Uiso calc R 1 1 . .
    O O4W 0.3354(3) 0.6451(2) 0.14051(16) 0.1037(10) Uani d PD 0.75 1 . .
    N N1 0.32593(16) 0.16460(12) -0.02365(8) 0.0460(4) Uani d . 1 1 . .
    C C13 0.31812(17) 0.08557(14) 0.01392(9) 0.0398(4) Uani d . 1 1 . .
    N N3 0.24531(15) 0.05827(13) 0.24518(8) 0.0457(4) Uani d . 1 1 . .
    N N4 0.48377(16) 0.14756(13) 0.33290(8) 0.0478(4) Uani d . 1 1 . .
    O O1 0.61974(11) 0.05582(11) 0.21763(7) 0.0460(4) Uani d . 1 1 . .
    O O2 0.36699(14) -0.14969(10) 0.16740(7) 0.0555(4) Uani d . 1 1 . .
    O O3 0.40355(15) 0.23089(10) 0.24343(7) 0.0570(4) Uani d . 1 1 . .
    H H2W 0.337(3) 0.7119(8) 0.1421(15) 0.086 Uiso d PD 0.75 1 . .
    H H1W 0.328(4) 0.618(2) 0.1800(9) 0.086 Uiso d PD 0.75 1 . .
loop_
    _atom_site_aniso_label
    _atom_site_aniso_U_11
    _atom_site_aniso_U_22
    _atom_site_aniso_U_33
    _atom_site_aniso_U_12
    _atom_site_aniso_U_13
    _atom_site_aniso_U_23
    C1 0.0632(14) 0.0459(13) 0.0450(11) 0.0053(11) -0.0024(10) -0.0013(10)
    C2 0.0813(18) 0.0418(13) 0.0620(14) 0.0087(12) 0.0054(13) 0.0002(11)
    C3 0.0612(15) 0.0484(14) 0.0686(15) -0.0075(12) 0.0120(12) -0.0180(12)
    C4 0.0430(13) 0.0641(15) 0.0570(13) -0.0029(11) 0.0001(10) -0.0183(12)
    C5 0.0421(12) 0.0519(13) 0.0478(11) 0.0041(10) 0.0008(9) -0.0050(10)
    C6 0.0422(11) 0.0390(11) 0.0410(10) -0.0008(9) 0.0052(8) -0.0009(8)
    C7 0.0895(19) 0.0483(14) 0.0472(12) 0.0022(13) 0.0042(12) 0.0065(10)
    C8 0.104(2) 0.0608(17) 0.0568(14) -0.0025(15) 0.0055(14) 0.0200(13)
    C9 0.087(2) 0.0464(15) 0.0810(19) -0.0020(13) -0.0072(15) 0.0213(14)
    C10 0.0740(18) 0.0412(13) 0.0847(19) 0.0039(12) -0.0038(14) 0.0015(13)
    C11 0.0641(15) 0.0432(13) 0.0609(14) 0.0014(11) 0.0015(11) 0.0020(11)
    C12 0.0523(13) 0.0381(11) 0.0453(11) -0.0017(9) -0.0074(9) 0.0067(9)
    N2 0.0552(11) 0.0351(9) 0.0409(9) -0.0004(8) -0.0020(8) 0.0023(7)
    C14 0.0498(12) 0.0396(11) 0.0384(10) 0.0017(9) -0.0031(9) 0.0009(9)
    C15 0.0370(11) 0.0371(11) 0.0413(10) 0.0017(8) -0.0031(8) 0.0019(8)
    C16 0.0361(10) 0.0343(10) 0.0417(10) -0.0035(8) -0.0025(8) 0.0014(8)
    C17 0.0373(11) 0.0508(13) 0.0547(12) 0.0059(9) 0.0069(9) 0.0107(10)
    C18 0.0375(13) 0.109(2) 0.0862(19) 0.0051(14) 0.0043(13) 0.0211(17)
    C19 0.0485(16) 0.091(2) 0.116(2) -0.0173(15) 0.0034(15) 0.0197(18)
    C20 0.0529(15) 0.0649(16) 0.0758(16) -0.0104(12) 0.0124(12) 0.0119(13)
    C21 0.0393(11) 0.0324(10) 0.0406(10) -0.0005(8) 0.0062(8) 0.0013(8)
    C22 0.0434(11) 0.0420(11) 0.0358(9) 0.0031(9) 0.0088(8) 0.0012(8)
    C23 0.0607(14) 0.0423(12) 0.0436(11) 0.0033(10) 0.0109(10) 0.0054(9)
    C24 0.0782(17) 0.0538(14) 0.0506(13) 0.0118(12) 0.0142(12) 0.0142(11)
    C25 0.0786(18) 0.0758(18) 0.0431(12) 0.0169(14) 0.0001(12) 0.0134(12)
    C26 0.0662(16) 0.0733(17) 0.0416(12) 0.0021(13) -0.0016(11) -0.0032(11)
    C27 0.0473(12) 0.0467(12) 0.0392(10) 0.0014(9) 0.0082(9) -0.0041(9)
    C28 0.0486(12) 0.0375(11) 0.0446(11) 0.0000(9) 0.0098(9) -0.0037(9)
    C29 0.0843(19) 0.0569(15) 0.0557(14) -0.0255(13) 0.0060(13) -0.0129(12)
    C30 0.150(3) 0.0558(17) 0.0662(17) -0.0111(18) 0.0020(19) -0.0303(14)
    C31 0.150(4) 0.121(3) 0.101(3) -0.014(3) 0.042(3) -0.026(2)
    C32 0.0335(10) 0.0302(9) 0.0354(9) -0.0008(7) 0.0021(7) 0.0011(7)
    C33 0.0477(12) 0.0341(10) 0.0335(9) 0.0002(9) 0.0051(8) 0.0001(8)
    C34 0.0488(12) 0.0438(11) 0.0347(9) 0.0123(9) 0.0079(8) 0.0032(8)
    C35 0.0748(16) 0.0505(13) 0.0478(12) 0.0216(12) 0.0103(11) 0.0027(10)
    C36 0.085(2) 0.0721(18) 0.0613(15) 0.0433(16) 0.0147(14) 0.0145(13)
    C37 0.0571(16) 0.106(2) 0.0645(16) 0.0366(17) 0.0062(13) 0.0196(16)
    C38 0.0425(13) 0.0850(19) 0.0575(13) 0.0096(12) 0.0022(10) 0.0089(13)
    C39 0.0391(11) 0.0561(13) 0.0389(10) 0.0074(10) 0.0075(8) 0.0036(9)
    C40 0.0358(10) 0.0412(11) 0.0407(10) -0.0019(8) 0.0022(8) 0.0032(8)
    O4W 0.156(3) 0.0594(16) 0.107(2) -0.0196(18) 0.066(2) -0.0095(15)
    N1 0.0571(11) 0.0391(10) 0.0407(9) 0.0014(8) -0.0007(8) 0.0003(8)
    C13 0.0395(11) 0.0384(11) 0.0401(10) 0.0033(8) -0.0015(8) 0.0011(8)
    N3 0.0400(9) 0.0472(10) 0.0509(10) -0.0007(8) 0.0100(7) 0.0076(8)
    N4 0.0564(11) 0.0432(10) 0.0441(9) -0.0071(8) 0.0068(8) -0.0091(8)
    O1 0.0355(7) 0.0502(9) 0.0510(8) -0.0042(6) -0.0018(6) 0.0035(7)
    O2 0.0629(10) 0.0363(8) 0.0647(10) -0.0066(7) -0.0055(8) 0.0004(7)
    O3 0.0769(11) 0.0326(8) 0.0617(9) -0.0020(7) 0.0081(8) 0.0016(7)
_geom_special_details
;
All e.s.d.'s (except the e.s.d. in the dihedral angle between two l.s. planes)
are estimated using the full covariance matrix. The cell e.s.d.'s are taken
into account individually in the estimation of e.s.d.'s in distances, angles
and torsion angles; correlations between e.s.d.'s in cell parameters are only
used when they are defined by crystal symmetry. An approximate (isotropic)
treatment of cell e.s.d.'s is used for estimating e.s.d.'s involving l.s.
planes.
;
loop_
    _geom_bond_atom_site_label_1
    _geom_bond_atom_site_label_2
    _geom_bond_site_symmetry_2
    _geom_bond_distance
    _geom_bond_publ_flag
    C1 C6 . 1.377(3) ?
    C1 C2 . 1.379(3) ?
    C1 H1 . 0.9300 ?
    C2 C3 . 1.374(3) ?
    C2 H2 . 0.9300 ?
    C3 C4 . 1.364(3) ?
    C3 H3 . 0.9300 ?
    C4 C5 . 1.373(3) ?
    C4 H4 . 0.9300 ?
    C5 C6 . 1.390(3) ?
    C5 H5 . 0.9300 ?
    C6 C13 . 1.472(3) ?
    C7 C12 . 1.378(3) ?
    C7 C8 . 1.382(3) ?
    C7 H7 . 0.9300 ?
    C8 C9 . 1.363(4) ?
    C8 H8 . 0.9300 ?
    C9 C10 . 1.372(4) ?
    C9 H9 . 0.9300 ?
    C10 C11 . 1.379(3) ?
    C10 H10 . 0.9300 ?
    C11 C12 . 1.376(3) ?
    C11 H11 . 0.9300 ?
    C12 N2 . 1.417(3) ?
    N2 N1 . 1.350(2) ?
    N2 C14 . 1.351(2) ?
    C14 C15 . 1.371(3) ?
    C14 H14 . 0.9300 ?
    C15 C13 . 1.416(3) ?
    C15 C16 . 1.503(3) ?
    C16 C17 . 1.543(3) ?
    C16 C32 . 1.558(3) ?
    C16 H16 . 0.9800 ?
    C17 N3 . 1.467(3) ?
    C17 C18 . 1.517(3) ?
    C17 H17 . 0.9800 ?
    C18 C19 . 1.493(4) ?
    C18 H18A . 0.9700 ?
    C18 H18B . 0.9700 ?
    C19 C20 . 1.499(4) ?
    C19 H19A . 0.9700 ?
    C19 H19B . 0.9700 ?
    C20 N3 . 1.468(3) ?
    C20 H20A . 0.9700 ?
    C20 H20B . 0.9700 ?
    C21 N3 . 1.456(3) ?
    C21 C22 . 1.514(3) ?
    C21 C28 . 1.551(3) ?
    C21 C32 . 1.605(3) ?
    C22 C23 . 1.375(3) ?
    C22 C27 . 1.388(3) ?
    C23 C24 . 1.390(3) ?
    C23 H23 . 0.9300 ?
    C24 C25 . 1.370(4) ?
    C24 H24 . 0.9300 ?
    C25 C26 . 1.370(4) ?
    C25 H25 . 0.9300 ?
    C26 C27 . 1.374(3) ?
    C26 H26 . 0.9300 ?
    C27 N4 . 1.401(3) ?
    C28 O3 . 1.216(2) ?
    C28 N4 . 1.354(3) ?
    C29 N4 . 1.457(3) ?
    C29 C30 . 1.537(4) ?
    C29 H29A . 0.9700 ?
    C29 H29B . 0.9700 ?
    C30 C31 . 1.212(4) ?
    C30 H30 . 0.9300 ?
    C31 H31A . 0.9300 ?
    C31 H31B . 0.9300 ?
    C32 C40 . 1.520(3) ?
    C32 C33 . 1.521(3) ?
    C33 O2 . 1.217(2) ?
    C33 C34 . 1.467(3) ?
    C34 C39 . 1.388(3) ?
    C34 C35 . 1.392(3) ?
    C35 C36 . 1.371(4) ?
    C35 H35 . 0.9300 ?
    C36 C37 . 1.374(4) ?
    C36 H36 . 0.9300 ?
    C37 C38 . 1.361(4) ?
    C37 H37 . 0.9300 ?
    C38 C39 . 1.379(3) ?
    C38 H38 . 0.9300 ?
    C39 O1 . 1.357(3) ?
    C40 O1 . 1.433(2) ?
    C40 H40A . 0.9700 ?
    C40 H40B . 0.9700 ?
    O4W H2W . 0.902(10) ?
    O4W H1W . 0.912(10) ?
    N1 C13 . 1.331(2) ?
loop_
    _geom_angle_atom_site_label_1
    _geom_angle_atom_site_label_2
    _geom_angle_atom_site_label_3
    _geom_angle_site_symmetry_1
    _geom_angle_site_symmetry_3
    _geom_angle
    _geom_angle_publ_flag
    C6 C1 C2 . . 120.9(2) ?
    C6 C1 H1 . . 119.6 ?
    C2 C1 H1 . . 119.6 ?
    C3 C2 C1 . . 119.9(2) ?
    C3 C2 H2 . . 120.0 ?
    C1 C2 H2 . . 120.0 ?
    C4 C3 C2 . . 119.9(2) ?
    C4 C3 H3 . . 120.0 ?
    C2 C3 H3 . . 120.0 ?
    C3 C4 C5 . . 120.3(2) ?
    C3 C4 H4 . . 119.8 ?
    C5 C4 H4 . . 119.8 ?
    C4 C5 C6 . . 120.7(2) ?
    C4 C5 H5 . . 119.7 ?
    C6 C5 H5 . . 119.7 ?
    C1 C6 C5 . . 118.22(19) ?
    C1 C6 C13 . . 121.79(18) ?
    C5 C6 C13 . . 119.96(18) ?
    C12 C7 C8 . . 119.4(2) ?
    C12 C7 H7 . . 120.3 ?
    C8 C7 H7 . . 120.3 ?
    C9 C8 C7 . . 120.3(3) ?
    C9 C8 H8 . . 119.8 ?
    C7 C8 H8 . . 119.8 ?
    C8 C9 C10 . . 120.2(2) ?
    C8 C9 H9 . . 119.9 ?
    C10 C9 H9 . . 119.9 ?
    C9 C10 C11 . . 120.3(3) ?
    C9 C10 H10 . . 119.9 ?
    C11 C10 H10 . . 119.9 ?
    C12 C11 C10 . . 119.4(2) ?
    C12 C11 H11 . . 120.3 ?
    C10 C11 H11 . . 120.3 ?
    C11 C12 C7 . . 120.4(2) ?
    C11 C12 N2 . . 120.8(2) ?
    C7 C12 N2 . . 118.8(2) ?
    N1 N2 C14 . . 111.88(16) ?
    N1 N2 C12 . . 119.87(16) ?
    C14 N2 C12 . . 128.25(17) ?
    N2 C14 C15 . . 107.84(17) ?
    N2 C14 H14 . . 126.1 ?
    C15 C14 H14 . . 126.1 ?
    C14 C15 C13 . . 103.76(17) ?
    C14 C15 C16 . . 126.64(18) ?
    C13 C15 C16 . . 129.25(17) ?
    C15 C16 C17 . . 111.61(16) ?
    C15 C16 C32 . . 117.64(15) ?
    C17 C16 C32 . . 105.08(15) ?
    C15 C16 H16 . . 107.3 ?
    C17 C16 H16 . . 107.3 ?
    C32 C16 H16 . . 107.3 ?
    N3 C17 C18 . . 104.90(18) ?
    N3 C17 C16 . . 106.62(16) ?
    C18 C17 C16 . . 115.4(2) ?
    N3 C17 H17 . . 109.9 ?
    C18 C17 H17 . . 109.9 ?
    C16 C17 H17 . . 109.9 ?
    C19 C18 C17 . . 105.5(2) ?
    C19 C18 H18A . . 110.6 ?
    C17 C18 H18A . . 110.6 ?
    C19 C18 H18B . . 110.6 ?
    C17 C18 H18B . . 110.6 ?
    H18A C18 H18B . . 108.8 ?
    C18 C19 C20 . . 105.6(2) ?
    C18 C19 H19A . . 110.6 ?
    C20 C19 H19A . . 110.6 ?
    C18 C19 H19B . . 110.6 ?
    C20 C19 H19B . . 110.6 ?
    H19A C19 H19B . . 108.8 ?
    N3 C20 C19 . . 101.9(2) ?
    N3 C20 H20A . . 111.4 ?
    C19 C20 H20A . . 111.4 ?
    N3 C20 H20B . . 111.4 ?
    C19 C20 H20B . . 111.4 ?
    H20A C20 H20B . . 109.3 ?
    N3 C21 C22 . . 113.99(15) ?
    N3 C21 C28 . . 106.68(15) ?
    C22 C21 C28 . . 101.45(15) ?
    N3 C21 C32 . . 106.20(15) ?
    C22 C21 C32 . . 118.54(15) ?
    C28 C21 C32 . . 109.30(14) ?
    C23 C22 C27 . . 119.11(19) ?
    C23 C22 C21 . . 132.30(19) ?
    C27 C22 C21 . . 108.60(17) ?
    C22 C23 C24 . . 119.0(2) ?
    C22 C23 H23 . . 120.5 ?
    C24 C23 H23 . . 120.5 ?
    C25 C24 C23 . . 120.3(2) ?
    C25 C24 H24 . . 119.9 ?
    C23 C24 H24 . . 119.9 ?
    C24 C25 C26 . . 121.8(2) ?
    C24 C25 H25 . . 119.1 ?
    C26 C25 H25 . . 119.1 ?
    C25 C26 C27 . . 117.4(2) ?
    C25 C26 H26 . . 121.3 ?
    C27 C26 H26 . . 121.3 ?
    C26 C27 C22 . . 122.4(2) ?
    C26 C27 N4 . . 127.4(2) ?
    C22 C27 N4 . . 110.24(17) ?
    O3 C28 N4 . . 125.15(19) ?
    O3 C28 C21 . . 126.43(18) ?
    N4 C28 C21 . . 108.42(17) ?
    N4 C29 C30 . . 111.1(2) ?
    N4 C29 H29A . . 109.4 ?
    C30 C29 H29A . . 109.4 ?
    N4 C29 H29B . . 109.4 ?
    C30 C29 H29B . . 109.4 ?
    H29A C29 H29B . . 108.0 ?
    C31 C30 C29 . . 127.0(4) ?
    C31 C30 H30 . . 116.5 ?
    C29 C30 H30 . . 116.5 ?
    C30 C31 H31A . . 120.0 ?
    C30 C31 H31B . . 120.0 ?
    H31A C31 H31B . . 120.0 ?
    C40 C32 C33 . . 105.60(15) ?
    C40 C32 C16 . . 113.19(15) ?
    C33 C32 C16 . . 111.93(15) ?
    C40 C32 C21 . . 113.81(15) ?
    C33 C32 C21 . . 108.96(14) ?
    C16 C32 C21 . . 103.45(14) ?
    O2 C33 C34 . . 121.89(18) ?
    O2 C33 C32 . . 121.95(18) ?
    C34 C33 C32 . . 116.12(17) ?
    C39 C34 C35 . . 118.7(2) ?
    C39 C34 C33 . . 120.07(18) ?
    C35 C34 C33 . . 120.9(2) ?
    C36 C35 C34 . . 120.4(3) ?
    C36 C35 H35 . . 119.8 ?
    C34 C35 H35 . . 119.8 ?
    C35 C36 C37 . . 119.7(2) ?
    C35 C36 H36 . . 120.2 ?
    C37 C36 H36 . . 120.2 ?
    C38 C37 C36 . . 121.1(2) ?
    C38 C37 H37 . . 119.4 ?
    C36 C37 H37 . . 119.4 ?
    C37 C38 C39 . . 119.6(3) ?
    C37 C38 H38 . . 120.2 ?
    C39 C38 H38 . . 120.2 ?
    O1 C39 C38 . . 117.6(2) ?
    O1 C39 C34 . . 121.90(18) ?
    C38 C39 C34 . . 120.5(2) ?
    O1 C40 C32 . . 111.35(15) ?
    O1 C40 H40A . . 109.4 ?
    C32 C40 H40A . . 109.4 ?
    O1 C40 H40B . . 109.4 ?
    C32 C40 H40B . . 109.4 ?
    H40A C40 H40B . . 108.0 ?
    H2W O4W H1W . . 111.8(16) ?
    C13 N1 N2 . . 104.78(16) ?
    N1 C13 C15 . . 111.74(17) ?
    N1 C13 C6 . . 118.97(17) ?
    C15 C13 C6 . . 129.25(17) ?
    C21 N3 C17 . . 106.14(15) ?
    C21 N3 C20 . . 120.07(17) ?
    C17 N3 C20 . . 105.84(18) ?
    C28 N4 C27 . . 111.27(16) ?
    C28 N4 C29 . . 123.27(19) ?
    C27 N4 C29 . . 125.44(18) ?
    C39 O1 C40 . . 113.59(15) ?
loop_
    _geom_torsion_atom_site_label_1
    _geom_torsion_atom_site_label_2
    _geom_torsion_atom_site_label_3
    _geom_torsion_atom_site_label_4
    _geom_torsion_site_symmetry_1
    _geom_torsion_site_symmetry_2
    _geom_torsion_site_symmetry_3
    _geom_torsion_site_symmetry_4
    _geom_torsion
    _geom_torsion_publ_flag
    C6 C1 C2 C3 . . . . 1.2(4) ?
    C1 C2 C3 C4 . . . . 1.0(4) ?
    C2 C3 C4 C5 . . . . -1.7(4) ?
    C3 C4 C5 C6 . . . . 0.2(3) ?
    C2 C1 C6 C5 . . . . -2.7(3) ?
    C2 C1 C6 C13 . . . . 179.3(2) ?
    C4 C5 C6 C1 . . . . 2.0(3) ?
    C4 C5 C6 C13 . . . . -179.98(19) ?
    C12 C7 C8 C9 . . . . -0.2(4) ?
    C7 C8 C9 C10 . . . . 0.7(4) ?
    C8 C9 C10 C11 . . . . -1.0(4) ?
    C9 C10 C11 C12 . . . . 0.8(4) ?
    C10 C11 C12 C7 . . . . -0.3(4) ?
    C10 C11 C12 N2 . . . . 178.7(2) ?
    C8 C7 C12 C11 . . . . 0.0(4) ?
    C8 C7 C12 N2 . . . . -179.0(2) ?
    C11 C12 N2 N1 . . . . 156.5(2) ?
    C7 C12 N2 N1 . . . . -24.5(3) ?
    C11 C12 N2 C14 . . . . -23.8(3) ?
    C7 C12 N2 C14 . . . . 155.2(2) ?
    N1 N2 C14 C15 . . . . -0.1(2) ?
    C12 N2 C14 C15 . . . . -179.7(2) ?
    N2 C14 C15 C13 . . . . 0.2(2) ?
    N2 C14 C15 C16 . . . . -173.55(18) ?
    C14 C15 C16 C17 . . . . 40.7(3) ?
    C13 C15 C16 C17 . . . . -131.4(2) ?
    C14 C15 C16 C32 . . . . -80.9(3) ?
    C13 C15 C16 C32 . . . . 107.0(2) ?
    C15 C16 C17 N3 . . . . -153.12(16) ?
    C32 C16 C17 N3 . . . . -24.6(2) ?
    C15 C16 C17 C18 . . . . 90.9(2) ?
    C32 C16 C17 C18 . . . . -140.57(19) ?
    N3 C17 C18 C19 . . . . -8.0(3) ?
    C16 C17 C18 C19 . . . . 109.0(3) ?
    C17 C18 C19 C20 . . . . -16.8(3) ?
    C18 C19 C20 N3 . . . . 35.1(3) ?
    N3 C21 C22 C23 . . . . 64.7(3) ?
    C28 C21 C22 C23 . . . . 178.9(2) ?
    C32 C21 C22 C23 . . . . -61.5(3) ?
    N3 C21 C22 C27 . . . . -115.54(19) ?
    C28 C21 C22 C27 . . . . -1.3(2) ?
    C32 C21 C22 C27 . . . . 118.32(18) ?
    C27 C22 C23 C24 . . . . -0.7(3) ?
    C21 C22 C23 C24 . . . . 179.1(2) ?
    C22 C23 C24 C25 . . . . -0.4(3) ?
    C23 C24 C25 C26 . . . . 1.3(4) ?
    C24 C25 C26 C27 . . . . -1.0(4) ?
    C25 C26 C27 C22 . . . . -0.2(3) ?
    C25 C26 C27 N4 . . . . 179.9(2) ?
    C23 C22 C27 C26 . . . . 1.0(3) ?
    C21 C22 C27 C26 . . . . -178.8(2) ?
    C23 C22 C27 N4 . . . . -179.04(18) ?
    C21 C22 C27 N4 . . . . 1.1(2) ?
    N3 C21 C28 O3 . . . . -58.7(3) ?
    C22 C21 C28 O3 . . . . -178.3(2) ?
    C32 C21 C28 O3 . . . . 55.8(3) ?
    N3 C21 C28 N4 . . . . 120.64(17) ?
    C22 C21 C28 N4 . . . . 1.0(2) ?
    C32 C21 C28 N4 . . . . -124.93(17) ?
    N4 C29 C30 C31 . . . . 145.0(4) ?
    C15 C16 C32 C40 . . . . 5.8(2) ?
    C17 C16 C32 C40 . . . . -119.09(17) ?
    C15 C16 C32 C33 . . . . -113.42(18) ?
    C17 C16 C32 C33 . . . . 121.71(17) ?
    C15 C16 C32 C21 . . . . 129.42(17) ?
    C17 C16 C32 C21 . . . . 4.56(18) ?
    N3 C21 C32 C40 . . . . 140.09(16) ?
    C22 C21 C32 C40 . . . . -90.1(2) ?
    C28 C21 C32 C40 . . . . 25.4(2) ?
    N3 C21 C32 C33 . . . . -102.37(17) ?
    C22 C21 C32 C33 . . . . 27.4(2) ?
    C28 C21 C32 C33 . . . . 142.89(16) ?
    N3 C21 C32 C16 . . . . 16.86(18) ?
    C22 C21 C32 C16 . . . . 146.65(16) ?
    C28 C21 C32 C16 . . . . -97.88(17) ?
    C40 C32 C33 O2 . . . . -148.26(18) ?
    C16 C32 C33 O2 . . . . -24.7(3) ?
    C21 C32 C33 O2 . . . . 89.1(2) ?
    C40 C32 C33 C34 . . . . 34.1(2) ?
    C16 C32 C33 C34 . . . . 157.65(15) ?
    C21 C32 C33 C34 . . . . -88.56(19) ?
    O2 C33 C34 C39 . . . . -179.32(19) ?
    C32 C33 C34 C39 . . . . -1.6(3) ?
    O2 C33 C34 C35 . . . . -5.7(3) ?
    C32 C33 C34 C35 . . . . 172.01(18) ?
    C39 C34 C35 C36 . . . . 0.2(3) ?
    C33 C34 C35 C36 . . . . -173.5(2) ?
    C34 C35 C36 C37 . . . . 1.0(4) ?
    C35 C36 C37 C38 . . . . -1.0(4) ?
    C36 C37 C38 C39 . . . . -0.4(4) ?
    C37 C38 C39 O1 . . . . -178.7(2) ?
    C37 C38 C39 C34 . . . . 1.7(3) ?
    C35 C34 C39 O1 . . . . 178.81(18) ?
    C33 C34 C39 O1 . . . . -7.4(3) ?
    C35 C34 C39 C38 . . . . -1.6(3) ?
    C33 C34 C39 C38 . . . . 172.20(19) ?
    C33 C32 C40 O1 . . . . -62.21(19) ?
    C16 C32 C40 O1 . . . . 175.01(15) ?
    C21 C32 C40 O1 . . . . 57.3(2) ?
    C14 N2 N1 C13 . . . . -0.1(2) ?
    C12 N2 N1 C13 . . . . 179.63(18) ?
    N2 N1 C13 C15 . . . . 0.2(2) ?
    N2 N1 C13 C6 . . . . 178.01(17) ?
    C14 C15 C13 N1 . . . . -0.2(2) ?
    C16 C15 C13 N1 . . . . 173.26(19) ?
    C14 C15 C13 C6 . . . . -177.8(2) ?
    C16 C15 C13 C6 . . . . -4.3(3) ?
    C1 C6 C13 N1 . . . . 137.5(2) ?
    C5 C6 C13 N1 . . . . -40.5(3) ?
    C1 C6 C13 C15 . . . . -45.1(3) ?
    C5 C6 C13 C15 . . . . 136.9(2) ?
    C22 C21 N3 C17 . . . . -165.29(17) ?
    C28 C21 N3 C17 . . . . 83.59(18) ?
    C32 C21 N3 C17 . . . . -32.92(19) ?
    C22 C21 N3 C20 . . . . -45.6(3) ?
    C28 C21 N3 C20 . . . . -156.67(19) ?
    C32 C21 N3 C20 . . . . 86.8(2) ?
    C18 C17 N3 C21 . . . . 159.25(19) ?
    C16 C17 N3 C21 . . . . 36.4(2) ?
    C18 C17 N3 C20 . . . . 30.6(2) ?
    C16 C17 N3 C20 . . . . -92.22(19) ?
    C19 C20 N3 C21 . . . . -160.7(2) ?
    C19 C20 N3 C17 . . . . -40.8(2) ?
    O3 C28 N4 C27 . . . . 178.9(2) ?
    C21 C28 N4 C27 . . . . -0.4(2) ?
    O3 C28 N4 C29 . . . . 0.0(3) ?
    C21 C28 N4 C29 . . . . -179.33(19) ?
    C26 C27 N4 C28 . . . . 179.5(2) ?
    C22 C27 N4 C28 . . . . -0.4(2) ?
    C26 C27 N4 C29 . . . . -1.7(4) ?
    C22 C27 N4 C29 . . . . 178.4(2) ?
    C30 C29 N4 C28 . . . . 95.5(3) ?
    C30 C29 N4 C27 . . . . -83.2(3) ?
    C38 C39 O1 C40 . . . . 159.71(18) ?
    C34 C39 O1 C40 . . . . -20.7(3) ?
    C32 C40 O1 C39 . . . . 57.4(2) ?
loop_
    _geom_hbond_atom_site_label_D
    _geom_hbond_atom_site_label_H
    _geom_hbond_atom_site_label_A
    _geom_hbond_site_symmetry_A
    _geom_hbond_distance_DH
    _geom_hbond_distance_HA
    _geom_hbond_distance_DA
    _geom_hbond_angle_DHA
    O4W H1W N3 2_555 0.91(2) 2.02(3) 2.892(4) 161(4)
    O4W H2W O2 1_565 0.902(11) 1.961(14) 2.841(3) 165(3)
    C40 H40A Cg1 3_655 0.97 2.78 3.540(3) 136
