# Supplementary material for: 1′-(1,3-Diphenyl-1H-pyrazol-4-yl)-1′′-(prop-2-en-1-yl)-2′,3′,5′,6′,7′,7a’-hexa­hydro-1′H-di­spiro­[1-benzo­pyran-3,2′-pyrrolizine-3′,3′′-indoline]-2′′,4-dione 0.75-hydrate
Source: Acta Crystallogr Sect E Struct Rep Online. 2013 Jul 3;69(Pt 8):o1194–5. doi: 10.1107/S160053681301773X (PMC3793707; doi:10.1107/S160053681301773X)
Supplement: Supplementary file 2 [file e-69-o1194-Isup2.hkl]

# 
# h,k,l, Fc-squared, Fo-squared, sigma(Fo-squared) and status flag 
# 
data_I
_shelx_title ' JAGAN19 in P2(1)/n' 
_shelx_refln_list_code          4 
_shelx_F_calc_maximum      402.43 
_exptl_crystal_F_000      1334.00 
_reflns_d_resolution_high  0.7863 
 
loop_ 
 _symmetry_equiv_pos_as_xyz 
 'x, y, z' 
 '-x+1/2, y+1/2, -z+1/2' 
 '-x, -y, -z' 
 'x-1/2, -y-1/2, z-1/2' 
 
_cell_length_a    11.4513 
_cell_length_b    13.4959 
_cell_length_c    20.8152 
_cell_angle_alpha  90.000 
_cell_angle_beta   96.206 
_cell_angle_gamma  90.000 
 
_shelx_F_squared_multiplier     1.000 
 
loop_ 
 _refln_index_h 
 _refln_index_k 
 _refln_index_l 
 _refln_F_squared_calc 
 _refln_F_squared_meas 
 _refln_F_squared_sigma 
 _refln_observed_status 
   2   0   0      621.87      776.68     24.28 o 
   4   0   0     2875.97     3035.29     56.84 o 
   6   0   0      156.43      136.10     10.92 o 
   8   0   0      236.52      210.37     10.37 o 
  10   0   0       13.56       -1.86      7.20 o 
  12   0   0       39.83       38.87     21.05 o 
  14   0   0        2.42       10.24     25.45 o 
   1   1   0    29096.98    23534.52    775.36 o 
   2   1   0     6684.12     7345.64    100.11 o 
   3   1   0     2774.15     2876.59     58.43 o 
   4   1   0      849.78      913.20     13.62 o 
   5   1   0      943.74      977.17     15.01 o 
   6   1   0      157.89      118.02      4.84 o 
   7   1   0      709.37      750.17     13.27 o 
   8   1   0       29.99       30.27      3.85 o 
   9   1   0       38.30       37.68      4.74 o 
  10   1   0      728.29      723.60     17.13 o 
  11   1   0       49.76       45.85      7.87 o 
  12   1   0      112.01      116.58     12.18 o 
  13   1   0       95.64      106.00     15.20 o 
  14   1   0       14.62       18.24      8.72 o 
   0   2   0    21873.70    20927.45    307.49 o 
   1   2   0     1455.08     1524.07     17.21 o 
   2   2   0      484.54      515.15      8.30 o 
   3   2   0     4052.52     4014.38     55.84 o 
   4   2   0       49.85       55.88      2.92 o 
   5   2   0      384.55      446.22      8.73 o 
   6   2   0      561.47      583.12     10.66 o 
   7   2   0      327.62      297.61      8.38 o 
   8   2   0        0.02       -3.08      3.16 o 
   9   2   0      298.76      300.20      9.09 o 
  10   2   0        9.24       23.17      6.05 o 
  11   2   0       57.86       64.73      8.41 o 
  12   2   0        7.85        1.72     11.48 o 
  13   2   0       89.42      104.71     10.89 o 
  14   2   0        0.24        2.59      8.22 o 
   1   3   0     2365.47     2649.13     29.43 o 
   2   3   0     3375.35     3586.07     46.54 o 
   3   3   0      561.64      590.47     10.01 o 
   4   3   0     1653.59     1652.27     24.74 o 
   5   3   0       11.08        9.85      1.91 o 
   6   3   0      900.63      870.81     15.34 o 
   7   3   0       19.17       22.93      3.36 o 
   8   3   0      113.59      108.80      5.44 o 
   9   3   0      300.45      304.88      9.57 o 
  10   3   0       25.55       33.61      6.45 o 
  11   3   0        3.65       11.87      6.80 o 
  12   3   0        4.87        9.87      7.45 o 
  13   3   0       23.92       35.25      9.10 o 
  14   3   0       13.95       12.24      8.59 o 
   0   4   0      740.03      867.87     17.58 o 
   1   4   0      729.10      878.41     11.29 o 
   2   4   0        6.95        2.32      1.36 o 
   3   4   0      898.14      843.73     12.79 o 
   4   4   0       95.98      134.41      4.71 o 
   5   4   0       28.36       22.24      2.97 o 
   6   4   0      261.07      299.99      8.47 o 
   7   4   0       58.90       51.07      4.34 o 
   8   4   0       57.96       45.28      4.36 o 
   9   4   0      375.92      428.03     10.80 o 
  10   4   0        1.83       13.49      5.79 o 
  11   4   0       35.49       20.55      7.31 o 
  12   4   0       21.40       14.87      7.45 o 
  13   4   0        1.25       -7.38      7.38 o 
  14   4   0        6.44       17.51      9.02 o 
   1   5   0      907.73      840.66     12.05 o 
   2   5   0     1978.49     2125.64     27.15 o 
   3   5   0     2182.04     2246.11     29.40 o 
   4   5   0     2266.59     2299.30     31.72 o 
   5   5   0        6.31        5.44      2.42 o 
   6   5   0       23.50       31.25      3.39 o 
   7   5   0      564.32      627.17     13.06 o 
   8   5   0        0.10       -2.83      2.83 o 
   9   5   0      230.75      204.72      8.92 o 
  10   5   0        0.04       -4.32      5.38 o 
  11   5   0       15.16        1.98      6.61 o 
  12   5   0        0.39       -6.98      6.98 o 
  13   5   0       13.61       11.76      8.38 o 
   0   6   0      268.37      429.28      9.90 o 
   1   6   0     1073.38     1189.64     16.32 o 
   2   6   0        1.53        1.83      1.71 o 
   3   6   0       86.81       80.17      3.58 o 
   4   6   0      277.23      306.13      6.57 o 
   5   6   0      395.33      466.68      8.84 o 
   6   6   0      110.20      116.87      5.89 o 
   7   6   0      563.97      552.05     11.48 o 
   8   6   0        1.83       -2.32      3.52 o 
   9   6   0       40.01       21.01      5.96 o 
  10   6   0       33.58       31.34      7.56 o 
  11   6   0        0.33       -6.52      6.52 o 
  12   6   0        7.79       10.23      7.84 o 
  13   6   0        3.74        3.03      8.36 o 
   1   7   0      437.71      367.70      7.07 o 
   2   7   0      123.41      121.36      4.08 o 
   3   7   0     1779.68     1991.90     26.51 o 
   4   7   0      434.70      479.06      8.97 o 
   5   7   0        1.01        2.25      2.95 o 
   6   7   0      132.93      120.63      5.58 o 
   7   7   0      143.56      156.00      6.46 o 
   8   7   0        3.53        5.66      4.36 o 
   9   7   0        0.07       -5.70      5.70 o 
  10   7   0        8.24        5.05      6.54 o 
  11   7   0       64.22       64.65      9.30 o 
  12   7   0        0.28       -1.31      8.83 o 
  13   7   0       15.68       31.50     10.86 o 
   0   8   0        0.00        2.76      2.89 o 
   1   8   0      108.24      125.86      4.29 o 
   2   8   0      292.73      333.35      6.83 o 
   3   8   0       15.85       16.36      2.76 o 
   4   8   0       65.09       70.77      3.88 o 
   5   8   0      121.28      127.23      5.07 o 
   6   8   0        3.93        1.42      3.42 o 
   7   8   0       61.65       68.95      5.70 o 
   8   8   0      748.34      758.65     19.49 o 
   9   8   0        8.99       15.75      6.21 o 
  10   8   0        9.95       -5.64      6.65 o 
  11   8   0        8.23        6.31      7.62 o 
  12   8   0        5.54        3.73      9.99 o 
   1   9   0       77.06       73.99      3.86 o 
   2   9   0      356.84      380.57      7.68 o 
   3   9   0       70.83       81.88      4.47 o 
   4   9   0       56.49       56.94      4.28 o 
   5   9   0      187.68      174.31      6.11 o 
   6   9   0        3.04        2.31      4.46 o 
   7   9   0      457.01      426.58     12.81 o 
   8   9   0      103.91      100.28      8.34 o 
   9   9   0       68.75       56.55     11.25 o 
  10   9   0        9.55       12.39      7.54 o 
  11   9   0      106.63      103.39     12.88 o 
  12   9   0       41.19       57.64     11.94 o 
   0  10   0     1198.06     1174.88     23.90 o 
   1  10   0       73.24       69.36      4.05 o 
   2  10   0       29.04       31.86      3.61 o 
   3  10   0      780.31      740.33     14.79 o 
   4  10   0      217.96      249.39      7.90 o 
   5  10   0      471.97      480.14     13.01 o 
   6  10   0      159.15      156.87      9.14 o 
   7  10   0        1.56       -3.32      8.53 o 
   8  10   0      452.13      425.13     15.06 o 
   9  10   0        0.02       -3.60      7.10 o 
  10  10   0        0.09        9.11     10.67 o 
  11  10   0        1.69        2.16      9.23 o 
   1  11   0      126.21      158.20      6.54 o 
   2  11   0      114.50      113.76      6.82 o 
   3  11   0        9.11        9.16      5.14 o 
   4  11   0      107.07       98.18      7.50 o 
   5  11   0        6.19       -4.65      4.65 o 
   6  11   0        0.35       -5.23      5.23 o 
   7  11   0       21.44       30.65      6.70 o 
   8  11   0       15.73        6.87      8.31 o 
   9  11   0       55.46       71.08     11.34 o 
  10  11   0       24.97       19.98     10.06 o 
  11  11   0        9.28        7.36     28.33 o 
   0  12   0      129.16      140.63     10.87 o 
   1  12   0      256.41      257.57     14.18 o 
   2  12   0        0.71       -1.68      4.70 o 
   3  12   0      174.52      189.25      9.63 o 
   4  12   0       10.59        6.50      5.67 o 
   5  12   0       85.44       91.95      8.94 o 
   6  12   0       48.09       37.57      7.01 o 
   7  12   0       25.96       21.59      8.95 o 
   8  12   0      138.04      159.42     13.83 o 
   9  12   0        8.77       11.04     11.77 o 
  10  12   0        1.12      -10.72     11.03 o 
   1  13   0      127.77      125.76      7.20 o 
   2  13   0       58.00       49.48      6.90 o 
   3  13   0      128.80      130.16      9.91 o 
   4  13   0       44.29       40.10      7.75 o 
   5  13   0        0.03        1.10      7.78 o 
   6  13   0        2.30        8.73      8.19 o 
   7  13   0       11.16       20.83     11.32 o 
   8  13   0        2.57      -12.51     17.13 o 
   9  13   0        3.04        5.74     11.78 o 
   0  14   0       45.91       25.45     14.57 o 
   1  14   0        1.67        0.23      7.20 o 
   2  14   0      140.40      107.42     13.64 o 
   3  14   0        0.42       -8.06      8.06 o 
   4  14   0       27.40       32.17     16.65 o 
   5  14   0       18.10       18.64     11.84 o 
   6  14   0       11.30       13.02     11.26 o 
   7  14   0       17.14        4.75     11.53 o 
   8  14   0        1.78       11.46     20.49 o 
   1  15   0       35.18       45.72     11.81 o 
   2  15   0       38.61       33.47     13.37 o 
   3  15   0       12.79       11.30     10.68 o 
   4  15   0       20.83       34.48     11.96 o 
   5  15   0       52.96       45.67     13.24 o 
   6  15   0       35.76       34.78     15.05 o 
   7  15   0       10.32        5.70     12.26 o 
   0  16   0      196.59      237.54     28.49 o 
   1  16   0      146.47      171.11     17.92 o 
   2  16   0        9.92        3.70     15.77 o 
   3  16   0        3.52       -4.91     11.48 o 
   4  16   0       53.96       71.35     14.89 o 
   5  16   0        3.81       10.61     12.20 o 
   1  17   0        0.44       20.58     13.69 o 
   2  17   0      138.33      173.19     27.21 o 
 -13   0   1      202.75      189.78     18.22 o 
 -11   0   1      652.30      670.32     29.35 o 
  -9   0   1        3.64       -4.84      4.84 o 
  -7   0   1      427.92      475.04     13.89 o 
  -5   0   1      220.75      254.77      8.49 o 
  -3   0   1   161946.61   155409.27   2772.15 o 
  -1   0   1      196.80      107.72      5.60 o 
   1   0   1    13140.95     8800.47   1175.27 o 
   3   0   1    47195.55    45172.00    935.96 o 
   5   0   1      175.07      254.30      8.70 o 
   7   0   1     1381.90     1296.28     33.98 o 
   9   0   1     2494.14     2546.11     52.47 o 
  11   0   1       22.06       13.72     11.68 o 
  13   0   1        7.17        5.63     11.26 o 
 -14   1   1        0.63        7.19      8.35 o 
 -13   1   1       49.09       38.09      9.07 o 
 -12   1   1       30.69       41.36      8.17 o 
 -11   1   1        3.50        2.89      6.45 o 
 -10   1   1       73.28       68.65      6.51 o 
  -9   1   1      219.91      220.68      7.58 o 
  -8   1   1      117.63      124.32      5.46 o 
  -7   1   1     1375.30     1423.08     21.59 o 
  -6   1   1       14.89       19.20      2.85 o 
  -5   1   1      204.49      236.62      7.31 o 
  -4   1   1        4.57        4.42      1.91 o 
  -3   1   1     2456.92     2243.53     29.80 o 
  -2   1   1    13965.12    13915.72    166.21 o 
  -1   1   1     4453.13     3675.16     76.34 o 
   1   1   1      883.25      682.33     13.84 o 
   2   1   1     5805.44     6034.36     82.96 o 
   3   1   1      189.90      214.82      7.65 o 
   4   1   1      641.46      513.55      9.36 o 
   5   1   1     2187.64     2056.72     30.66 o 
   6   1   1       50.82       51.09      6.92 o 
   7   1   1      212.79      228.99      8.08 o 
   8   1   1     1026.64     1067.46     17.86 o 
   9   1   1      463.69      487.94     11.51 o 
  10   1   1        2.69       13.51      8.51 o 
  11   1   1      225.36      223.38     12.33 o 
  12   1   1        0.50        3.52      7.12 o 
  13   1   1       98.67      138.30     11.75 o 
  14   1   1       12.98       14.42      8.77 o 
 -14   2   1        9.02       16.29      8.65 o 
 -13   2   1      126.38      152.05     12.22 o 
 -12   2   1       22.17       21.82      7.92 o 
 -11   2   1       98.37       98.54      9.31 o 
 -10   2   1        0.14        5.42      5.00 o 
  -9   2   1      679.29      681.64     13.65 o 
  -8   2   1      104.33       91.11      5.38 o 
  -7   2   1       94.86       91.90      6.55 o 
  -6   2   1      939.79      973.14     15.47 o 
  -5   2   1     1329.95     1361.12     19.80 o 
  -4   2   1      566.18      518.74      8.68 o 
  -3   2   1     1144.36      938.52     13.48 o 
  -2   2   1      830.75      830.68     11.71 o 
  -1   2   1     1062.42      961.64     14.58 o 
   0   2   1     3983.32     4182.62     52.27 o 
   1   2   1     5578.05     5647.47     64.65 o 
   2   2   1       53.60       24.92      1.57 o 
   3   2   1        3.81       -0.56      1.29 o 
   4   2   1     3626.54     3574.39     50.51 o 
   5   2   1     1574.12     1529.42     23.65 o 
   6   2   1      366.73      320.50      7.94 o 
   7   2   1        3.56        5.29      2.89 o 
   8   2   1      144.87      162.23      6.60 o 
   9   2   1      345.80      339.20      9.58 o 
  10   2   1     1084.69     1028.27     23.83 o 
  11   2   1        3.63        7.58      6.77 o 
  12   2   1        9.42        5.57      7.28 o 
  13   2   1      110.04      127.69     12.42 o 
  14   2   1        0.02        8.35      8.62 o 
 -14   3   1        0.01       -7.48      7.48 o 
 -13   3   1       64.00       85.44     13.12 o 
 -12   3   1       11.56        3.26      7.24 o 
 -11   3   1       58.17       49.40      8.09 o 
 -10   3   1       99.60       98.55      7.82 o 
  -9   3   1      252.47      234.28      7.94 o 
  -8   3   1      329.86      339.29     13.50 o 
  -7   3   1      425.02      435.19      9.40 o 
  -6   3   1      678.33      745.19     14.77 o 
  -5   3   1     1466.48     1290.75     19.03 o 
  -4   3   1      393.66      334.97      7.21 o 
  -3   3   1      745.39      621.12     10.38 o 
  -2   3   1     2644.31     2892.46     40.52 o 
  -1   3   1     1327.85     1357.12     16.33 o 
   0   3   1     3906.93     3818.00     49.32 o 
   1   3   1     2190.61     2699.90     31.50 o 
   2   3   1     1786.49     1635.63     20.82 o 
   3   3   1       53.26       69.45      2.70 o 
   4   3   1       82.56      122.68      3.92 o 
   5   3   1      545.31      520.04     10.81 o 
   6   3   1      409.82      387.69      8.92 o 
   7   3   1      991.44      998.00     19.16 o 
   8   3   1      211.44      212.42      7.53 o 
   9   3   1     1152.27     1206.65     20.47 o 
  10   3   1        4.97       11.06      6.05 o 
  11   3   1       64.15       82.67      8.91 o 
  12   3   1        4.06       -4.62      6.98 o 
  13   3   1      150.24      146.56     12.33 o 
  14   3   1        8.57       21.03      9.03 o 
 -14   4   1        2.66        1.29      9.82 o 
 -13   4   1        1.81        1.30      8.06 o 
 -12   4   1      275.66      269.55     22.13 o 
 -11   4   1      109.83      117.69     10.05 o 
 -10   4   1      205.22      206.75     10.34 o 
  -9   4   1      392.31      415.88     10.54 o 
  -8   4   1      135.51      125.38      5.79 o 
  -7   4   1        6.72        6.34      3.03 o 
  -6   4   1      549.85      530.66     11.23 o 
  -5   4   1        8.03       16.87      2.88 o 
  -4   4   1      655.06      754.91     12.92 o 
  -3   4   1      376.86      454.56     10.49 o 
  -2   4   1      138.43      131.47      3.51 o 
  -1   4   1       18.45        1.91      1.04 o 
   0   4   1     3502.11     3850.74     49.92 o 
   1   4   1     1739.91     1923.04     22.99 o 
   2   4   1       92.99       66.87      2.39 o 
   3   4   1        0.29       21.40      2.06 o 
   4   4   1      983.05      984.77     17.19 o 
   5   4   1      452.00      491.89      9.30 o 
   6   4   1       26.96       30.73      3.28 o 
   7   4   1      132.29      167.08      6.41 o 
   8   4   1      872.24      856.99     16.65 o 
   9   4   1        9.80       14.94      4.13 o 
  10   4   1      165.81      148.14     10.24 o 
  11   4   1        1.57       -3.42      6.37 o 
  12   4   1       22.11       19.23      8.01 o 
  13   4   1        7.43        8.42      9.00 o 
 -13   5   1      114.23      126.41     11.79 o 
 -12   5   1        2.62       -4.85      6.95 o 
 -11   5   1       15.74       12.38      7.11 o 
 -10   5   1        0.77       -4.42      5.25 o 
  -9   5   1       52.78       40.70      4.92 o 
  -8   5   1      261.30      248.57      7.77 o 
  -7   5   1      640.05      665.50     13.46 o 
  -6   5   1       11.29        7.47      2.54 o 
  -5   5   1      319.12      322.15      7.82 o 
  -4   5   1      166.90      173.30      7.13 o 
  -3   5   1     1464.25     1347.52     19.55 o 
  -2   5   1      172.34      222.75      6.35 o 
  -1   5   1     5585.81     5539.47     67.29 o 
   0   5   1      394.99      355.56      7.19 o 
   1   5   1     2534.06     2839.26     35.41 o 
   2   5   1       13.46       20.59      1.93 o 
   3   5   1     1424.92     1403.08     18.98 o 
   4   5   1      555.15      615.33     10.75 o 
   5   5   1       42.05       45.63      3.30 o 
   6   5   1       12.99       14.91      3.08 o 
   7   5   1      460.56      430.97      9.75 o 
   8   5   1       60.60       47.41      4.64 o 
   9   5   1      235.04      235.63     11.60 o 
  10   5   1       31.19       35.72     11.11 o 
  11   5   1        1.17        1.26      6.57 o 
  12   5   1       24.74       14.07      9.98 o 
  13   5   1       88.09      113.73     11.48 o 
 -13   6   1        1.35       -0.96      9.20 o 
 -12   6   1       60.70       53.56      9.19 o 
 -11   6   1        0.22        1.92      6.45 o 
 -10   6   1        3.10        1.79      5.71 o 
  -9   6   1        0.19       -4.84      4.84 o 
  -8   6   1      162.84      160.62      8.15 o 
  -7   6   1        6.31        6.14      3.01 o 
  -6   6   1      930.85      951.71     18.55 o 
  -5   6   1      185.07      216.74      6.15 o 
  -4   6   1      118.42      123.13      4.80 o 
  -3   6   1     3416.98     3573.44     44.86 o 
  -2   6   1     1496.71     1509.83     19.18 o 
  -1   6   1        0.75       -1.56      1.68 o 
   0   6   1     2687.57     2962.13     35.24 o 
   1   6   1       26.46       16.29      2.72 o 
   2   6   1      158.85      151.11      3.85 o 
   3   6   1      268.32      292.54      6.18 o 
   4   6   1      304.48      323.95      6.82 o 
   5   6   1       11.24       10.22      2.61 o 
   6   6   1      128.91      132.59      5.35 o 
   7   6   1      148.19      139.44      5.97 o 
   8   6   1        0.26       -2.39      3.57 o 
   9   6   1      132.52      138.36      9.78 o 
  10   6   1        1.93        4.69      6.50 o 
  11   6   1        5.08        6.44      8.70 o 
  12   6   1        2.21       -7.22      7.22 o 
  13   6   1       25.26       23.33     10.28 o 
 -13   7   1       11.85        8.47     15.05 o 
 -12   7   1       41.98       39.20     10.78 o 
 -11   7   1        0.12        7.42      7.23 o 
 -10   7   1       56.50       40.14      7.79 o 
  -9   7   1       46.47       42.69      6.67 o 
  -8   7   1      126.51      142.83      8.47 o 
  -7   7   1      577.34      529.80     17.00 o 
  -6   7   1      110.15      124.35      5.11 o 
  -5   7   1      294.02      274.92      6.82 o 
  -4   7   1        0.00       -2.01      2.64 o 
  -3   7   1       84.50      120.91      4.20 o 
  -2   7   1     2001.85     2236.17     29.16 o 
  -1   7   1       65.79       70.15      3.24 o 
   0   7   1     2431.41     2627.42     31.91 o 
   1   7   1     3434.39     3777.10     47.26 o 
   2   7   1      453.25      511.58      8.06 o 
   3   7   1      731.94      662.42     10.92 o 
   4   7   1      569.17      615.57     10.64 o 
   5   7   1        0.85       -0.08      2.57 o 
   6   7   1      119.40      117.36      5.03 o 
   7   7   1      109.30      102.14      5.58 o 
   8   7   1      156.15      165.00      8.09 o 
   9   7   1       55.27       57.86      7.12 o 
  10   7   1      177.58      182.26     12.15 o 
  11   7   1        1.21       -1.78      7.04 o 
  12   7   1        0.32       -0.64      7.74 o 
  13   7   1        8.13        5.77     10.44 o 
 -12   8   1        0.25        3.48      9.33 o 
 -11   8   1       44.56       58.18     11.08 o 
 -10   8   1       89.41       78.57     10.95 o 
  -9   8   1       68.79       52.79      7.30 o 
  -8   8   1       15.14       19.00      7.38 o 
  -7   8   1      342.50      392.39     10.85 o 
  -6   8   1      131.28      136.80      5.88 o 
  -5   8   1       23.19       25.05      3.33 o 
  -4   8   1      104.40      101.09      4.33 o 
  -3   8   1     1116.68     1132.32     16.76 o 
  -2   8   1      630.38      651.01     10.88 o 
  -1   8   1      459.03      460.56      8.50 o 
   0   8   1      252.27      309.53      6.38 o 
   1   8   1       15.91        5.92      2.30 o 
   2   8   1     1101.87     1115.31     15.54 o 
   3   8   1      772.05      785.21     12.67 o 
   4   8   1      144.65      136.47      4.92 o 
   5   8   1       92.28       90.91      5.81 o 
   6   8   1      865.23      881.68     14.93 o 
   7   8   1       18.82       21.65      4.71 o 
   8   8   1       24.94       25.19      6.49 o 
   9   8   1        4.06       -1.65     11.53 o 
  10   8   1       10.00       10.99      7.29 o 
  11   8   1       21.93       29.93      8.29 o 
  12   8   1       43.05       34.14      9.31 o 
 -12   9   1        5.66       13.43     10.11 o 
 -11   9   1       24.65       37.29     10.40 o 
 -10   9   1       45.46       57.04     14.24 o 
  -9   9   1       93.15      104.18      8.75 o 
  -8   9   1        1.29        8.61      5.82 o 
  -7   9   1       71.75       59.48      6.25 o 
  -6   9   1      464.82      448.41     11.52 o 
  -5   9   1        1.83        0.81      3.36 o 
  -4   9   1       54.86       43.55      3.96 o 
  -3   9   1     1012.21     1012.60     16.70 o 
  -2   9   1       89.41      110.99      4.55 o 
  -1   9   1       40.62       55.73      3.60 o 
   0   9   1      570.41      571.03     11.82 o 
   1   9   1      439.86      496.73      9.41 o 
   2   9   1       22.38       15.84      2.76 o 
   3   9   1      130.45      116.73      5.86 o 
   4   9   1       26.57       25.85      3.44 o 
   5   9   1      238.48      259.65      7.52 o 
   6   9   1      130.65      156.94      7.94 o 
   7   9   1       90.40      120.31      7.60 o 
   8   9   1       14.32       13.24      6.31 o 
   9   9   1       63.95       68.22      8.88 o 
  10   9   1       50.71       43.72      9.38 o 
  11   9   1      100.39      117.65     12.78 o 
  12   9   1       27.41       28.01     12.30 o 
 -11  10   1       14.16       15.22     12.42 o 
 -10  10   1        4.94       -4.64      8.66 o 
  -9  10   1       27.66       29.94      9.64 o 
  -8  10   1        8.61       17.11      6.40 o 
  -7  10   1        6.91        5.61      5.62 o 
  -6  10   1       11.23        7.03      4.94 o 
  -5  10   1      209.61      176.24      8.16 o 
  -4  10   1       41.71       37.76      4.39 o 
  -3  10   1       69.86       69.09      6.72 o 
  -2  10   1     1064.61     1028.97     17.21 o 
  -1  10   1       17.76       11.96      3.23 o 
   0  10   1        1.01       17.38      3.46 o 
   1  10   1      104.80      111.14      4.91 o 
   2  10   1     1439.79     1408.53     19.71 o 
   3  10   1       80.09       82.36      5.90 o 
   4  10   1        0.32        0.49      3.74 o 
   5  10   1       93.04      118.00      8.34 o 
   6  10   1       44.34       32.50      5.87 o 
   7  10   1        0.42       -4.94      5.59 o 
   8  10   1       49.34       58.83      8.50 o 
   9  10   1       83.28       98.91     12.34 o 
  10  10   1        7.67       10.22      7.80 o 
  11  10   1        0.19        5.72      9.84 o 
 -11  11   1       10.48       25.93     11.09 o 
 -10  11   1       29.62       52.49     11.16 o 
  -9  11   1       48.87       47.36     10.54 o 
  -8  11   1       10.58       22.56      8.99 o 
  -7  11   1        0.79       -0.12      5.77 o 
  -6  11   1        8.34        8.59      5.65 o 
  -5  11   1      214.47      174.44      8.56 o 
  -4  11   1       11.05       10.27      5.38 o 
  -3  11   1        4.29        9.37      4.75 o 
  -2  11   1      113.56      126.93      7.12 o 
  -1  11   1     1306.02     1285.86     19.76 o 
   0  11   1      232.54      240.81      7.44 o 
   1  11   1      170.79      179.61      6.53 o 
   2  11   1        4.46        9.62      3.85 o 
   3  11   1      755.41      746.11     18.38 o 
   4  11   1        7.32        5.78      5.35 o 
   5  11   1       74.06       62.03      6.42 o 
   6  11   1        0.04       -5.31      5.45 o 
   7  11   1       72.73       83.90      9.29 o 
   8  11   1       12.94       18.50      7.88 o 
   9  11   1       81.42      106.86     12.45 o 
  10  11   1       26.91       21.89     12.43 o 
  11  11   1        2.08       -1.65     12.34 o 
 -10  12   1        3.35       11.53     12.21 o 
  -9  12   1        0.06        2.89      9.14 o 
  -8  12   1       43.78       65.30     10.92 o 
  -7  12   1      122.49      131.16     10.68 o 
  -6  12   1        2.11        7.58      6.60 o 
  -5  12   1       12.56       11.20      6.49 o 
  -4  12   1      284.60      295.64     14.05 o 
  -3  12   1      795.90      730.05     18.84 o 
  -2  12   1       64.38       69.23      6.37 o 
  -1  12   1       23.64       20.00      4.85 o 
   0  12   1      551.02      588.31     14.67 o 
   1  12   1      108.97      105.00      8.10 o 
   2  12   1      541.83      548.00     14.93 o 
   3  12   1        0.19        0.61      5.29 o 
   4  12   1        7.79        6.25      7.01 o 
   5  12   1      222.68      264.99     12.89 o 
   6  12   1       82.62       76.20     10.66 o 
   7  12   1       11.90        6.04      7.20 o 
   8  12   1        0.27        4.00     14.57 o 
   9  12   1       42.36       34.09     16.25 o 
  10  12   1        0.63       -0.19     12.23 o 
  -9  13   1       10.64        6.43     11.92 o 
  -8  13   1        4.08       -0.34      9.09 o 
  -7  13   1       29.11       24.93     10.08 o 
  -6  13   1       41.52       21.85      8.90 o 
  -5  13   1       28.25       31.38      9.13 o 
  -4  13   1      140.88      132.26     11.78 o 
  -3  13   1        1.15        9.55      7.42 o 
  -2  13   1        9.08        9.83      5.45 o 
  -1  13   1       63.97       56.28      6.21 o 
   0  13   1      116.99      118.65      7.58 o 
   1  13   1        6.50        3.15      4.96 o 
   2  13   1      195.89      179.92     12.60 o 
   3  13   1        0.19        3.14      6.26 o 
   4  13   1        7.30        0.05      6.32 o 
   5  13   1       39.68       42.68      9.53 o 
   6  13   1       55.63       47.56     12.10 o 
   7  13   1        7.96       -6.62     10.33 o 
   8  13   1        5.88       -7.74     10.27 o 
   9  13   1        2.01        6.16     11.96 o 
  -8  14   1        4.90      -10.14     14.81 o 
  -7  14   1       30.91       50.32     13.56 o 
  -6  14   1        6.36        8.61     15.05 o 
  -5  14   1        5.05        6.83     10.07 o 
  -4  14   1        2.11        1.78      7.82 o 
  -3  14   1       21.85        9.49      8.29 o 
  -2  14   1      136.33      143.99     12.43 o 
  -1  14   1       33.45       20.93      8.31 o 
   0  14   1       64.23       65.81     13.32 o 
   1  14   1        0.02        0.58      6.31 o 
   2  14   1       16.82       12.39      7.94 o 
   3  14   1        0.00        4.20      9.31 o 
   4  14   1        2.18        2.84      9.68 o 
   5  14   1        5.56        7.20     14.33 o 
   6  14   1       17.05       12.90     11.35 o 
   7  14   1        0.37       -7.29     17.45 o 
   8  14   1       24.56       15.34     13.06 o 
  -7  15   1       25.59       37.71     13.90 o 
  -6  15   1       25.31       17.06     12.12 o 
  -5  15   1        0.00       -8.73     10.57 o 
  -4  15   1       60.64       64.08     22.25 o 
  -3  15   1       42.96       59.74     39.06 o 
  -2  15   1       81.64      114.63     15.77 o 
  -1  15   1       11.38        6.07     10.02 o 
   0  15   1       27.47       18.09     10.70 o 
   1  15   1        3.36        2.86      9.82 o 
   2  15   1       21.86        6.93     10.07 o 
   3  15   1       39.15       37.77     12.39 o 
   4  15   1       27.16       34.32     15.77 o 
   5  15   1        0.13        9.85     21.05 o 
   6  15   1        0.33        4.67     11.52 o 
  -5  16   1       20.92       30.77     13.40 o 
  -4  16   1       82.70       96.61     15.95 o 
  -3  16   1      140.87      172.14     18.50 o 
  -2  16   1        4.50        4.16     11.14 o 
  -1  16   1        5.91        7.20     11.32 o 
   0  16   1       38.98       38.91     14.09 o 
   1  16   1       64.73       71.10     19.13 o 
   2  16   1       34.80       28.10     16.89 o 
   3  16   1        0.30       -3.97     11.06 o 
   4  16   1        0.00       -0.54     11.45 o 
   5  16   1        2.09       -5.89     11.22 o 
  -1  17   1       92.84      102.65     16.58 o 
   0  17   1        5.94        3.79     11.82 o 
   1  17   1       52.69       90.44     30.25 o 
 -14   0   2        0.01       -5.46     11.34 o 
 -12   0   2       17.86        4.59      9.64 o 
 -10   0   2      105.01       89.85      9.81 o 
  -8   0   2     1670.84     1640.17     35.09 o 
  -6   0   2    10389.95    10541.49    191.41 o 
  -4   0   2    10337.82    10122.97    182.65 o 
  -2   0   2     2602.90     2769.30     45.65 o 
   0   0   2     6556.30     3859.23    242.26 o 
   2   0   2    11559.10    12170.72    195.95 o 
   4   0   2    12199.51    12569.02    262.99 o 
   6   0   2    14448.85    14502.29    304.32 o 
   8   0   2      235.05      251.33     11.00 o 
  10   0   2      173.89      136.47     14.36 o 
  12   0   2        6.61       26.70     11.32 o 
  14   0   2      168.67      176.45     51.22 o 
 -14   1   2        0.08        7.50      8.19 o 
 -13   1   2        0.35       -6.92      7.42 o 
 -12   1   2        8.55       16.23      7.30 o 
 -11   1   2       50.77       53.99      8.02 o 
 -10   1   2        4.94       -1.06      4.73 o 
  -9   1   2        3.45       -1.47      3.52 o 
  -8   1   2      120.22      111.18      5.21 o 
  -7   1   2      179.71      163.74      5.98 o 
  -6   1   2      160.13      146.31      6.39 o 
  -5   1   2     6509.26     6743.08     87.21 o 
  -4   1   2     1567.29     1442.51     20.17 o 
  -3   1   2     2153.84     2004.35     27.00 o 
  -2   1   2     5465.42     4922.72     59.39 o 
  -1   1   2    13185.32    12125.20    132.52 o 
   0   1   2       48.09       97.56      4.07 o 
   1   1   2     4011.54     3731.55     43.03 o 
   2   1   2    14562.12    14784.62    187.86 o 
   3   1   2     1987.94     1959.16     28.25 o 
   4   1   2     7272.97     7223.79    130.86 o 
   5   1   2     4721.32     4957.34     69.74 o 
   6   1   2      215.90      207.57      6.70 o 
   7   1   2      373.87      374.97      9.37 o 
   8   1   2      754.53      829.15     16.06 o 
   9   1   2      833.36      885.12     16.37 o 
  10   1   2       84.74       61.04      8.19 o 
  11   1   2        0.35       12.84      6.80 o 
  12   1   2        0.72        6.46      7.25 o 
  13   1   2       36.53       42.62      9.19 o 
  14   1   2        9.52       31.01      9.38 o 
 -14   2   2        1.32        8.32      8.09 o 
 -13   2   2        0.79       -2.78      7.44 o 
 -12   2   2       61.56       61.12      8.77 o 
 -11   2   2      186.32      156.18     10.76 o 
 -10   2   2      390.57      386.46     12.16 o 
  -9   2   2      228.37      239.42      7.83 o 
  -8   2   2       15.39       25.82      3.71 o 
  -7   2   2     1587.52     1680.72     24.83 o 
  -6   2   2     1560.45     1400.51     20.76 o 
  -5   2   2     1494.11     1472.33     21.13 o 
  -4   2   2      950.96     1165.81     16.79 o 
  -3   2   2        0.13        0.18      2.10 o 
  -2   2   2      202.90      166.94      4.84 o 
  -1   2   2     5986.02     6016.82     72.19 o 
   0   2   2     6519.37     6066.34     77.58 o 
   1   2   2    13556.57    13656.23    173.71 o 
   2   2   2     2436.62     2231.04     29.52 o 
   3   2   2      129.66      116.55      3.50 o 
   4   2   2        6.96        1.84      2.78 o 
   5   2   2     1422.31     1455.15     21.19 o 
   6   2   2      421.76      467.56     11.21 o 
   7   2   2      452.48      453.15     10.39 o 
   8   2   2      594.98      585.09     12.75 o 
   9   2   2        0.74        1.44      3.90 o 
  10   2   2      492.04      467.58     16.69 o 
  11   2   2       33.15       29.92      8.67 o 
  12   2   2      110.05      122.43     10.78 o 
  13   2   2      162.93      174.35     12.91 o 
  14   2   2        3.41       18.38      9.10 o 
 -14   3   2        0.65        2.87      8.26 o 
 -13   3   2        4.43       -3.64      7.33 o 
 -12   3   2       10.25       -6.63      6.63 o 
 -11   3   2        3.08       13.60      6.69 o 
 -10   3   2      398.56      363.54     11.88 o 
  -9   3   2        6.72        3.72      3.85 o 
  -8   3   2     1636.94     1600.33     24.53 o 
  -7   3   2      486.37      462.82      9.63 o 
  -6   3   2      226.59      272.16      6.81 o 
  -5   3   2     1687.21     1622.76     23.12 o 
  -4   3   2     1107.51      974.90     14.52 o 
  -3   3   2     3758.15     3695.86     48.26 o 
  -2   3   2     1855.61     1935.76     24.36 o 
  -1   3   2      311.60      278.15      4.82 o 
   0   3   2     8487.95     8582.84    139.54 o 
   1   3   2     2811.97     2413.38     28.34 o 
   2   3   2     1564.63     1542.77     19.81 o 
   3   3   2     8517.84     8084.05    103.51 o 
   4   3   2      207.99      238.74      6.03 o 
   5   3   2      322.24      341.24      7.34 o 
   6   3   2     1105.21     1190.29     18.47 o 
   7   3   2        7.53       19.49      3.33 o 
   8   3   2      524.78      487.66     11.54 o 
   9   3   2      125.14      176.43     12.53 o 
  10   3   2       78.96       63.03      8.14 o 
  11   3   2       13.78       17.92      7.31 o 
  12   3   2      166.17      175.19     12.19 o 
  13   3   2        1.67       11.46      9.93 o 
  14   3   2       12.18       30.54     10.31 o 
 -14   4   2        5.47       12.79     10.26 o 
 -13   4   2       45.07       59.40      9.56 o 
 -12   4   2       48.39       53.33      8.83 o 
 -11   4   2      207.61      205.53     11.96 o 
 -10   4   2       30.35       47.58      6.77 o 
  -9   4   2       49.78       55.62      5.43 o 
  -8   4   2        0.00        0.43      3.31 o 
  -7   4   2      249.20      252.31      8.21 o 
  -6   4   2      125.22      167.10      5.41 o 
  -5   4   2      317.12      335.13      7.20 o 
  -4   4   2       31.57       28.19      2.54 o 
  -3   4   2     3492.97     3124.19     44.27 o 
  -2   4   2        7.93       10.83      1.39 o 
  -1   4   2       73.08       76.44      2.20 o 
   0   4   2      257.37      247.77      4.42 o 
   1   4   2       16.66        2.47      0.92 o 
   2   4   2      162.54      163.82      3.77 o 
   3   4   2     2516.03     2699.92     36.17 o 
   4   4   2     3684.44     4150.52     54.84 o 
   5   4   2       77.69       74.72      3.72 o 
   6   4   2      463.98      471.29      9.58 o 
   7   4   2       35.80       32.19      3.73 o 
   8   4   2        0.17       12.06      6.92 o 
   9   4   2       97.90      105.23      6.57 o 
  10   4   2        0.00       -5.90      5.90 o 
  11   4   2        0.68        1.15      6.63 o 
  12   4   2        0.08       -6.95      6.95 o 
  13   4   2       62.02       51.91      9.79 o 
 -13   5   2       15.44       28.27     10.53 o 
 -12   5   2        1.71       -6.85      6.85 o 
 -11   5   2       59.47       64.62      8.56 o 
 -10   5   2       38.48       32.62      6.45 o 
  -9   5   2      293.86      297.78      9.81 o 
  -8   5   2        9.09        8.78      3.67 o 
  -7   5   2      117.98      125.66      5.42 o 
  -6   5   2      610.05      619.04     11.46 o 
  -5   5   2      334.98      364.11     15.81 o 
  -4   5   2       19.55       26.40      3.67 o 
  -3   5   2      662.44      554.33      9.43 o 
  -2   5   2     8321.69     8608.51    110.18 o 
  -1   5   2       95.34       84.47      2.77 o 
   0   5   2     3045.06     2804.88     37.13 o 
   1   5   2      416.43      459.79      7.87 o 
   2   5   2      433.21      407.83      6.64 o 
   3   5   2      919.68     1006.52     14.35 o 
   4   5   2     4781.20     4724.81     58.44 o 
   5   5   2      496.53      563.50     10.46 o 
   6   5   2      193.43      193.51      6.39 o 
   7   5   2        0.15        4.60      3.29 o 
   8   5   2       12.38       10.90      3.89 o 
   9   5   2       44.93       44.21      6.00 o 
  10   5   2       33.45       35.22      7.43 o 
  11   5   2        9.70       -4.94      6.81 o 
  12   5   2        3.15       10.10      7.76 o 
  13   5   2        2.98       -5.21      8.48 o 
 -13   6   2        4.71       -0.10      9.44 o 
 -12   6   2       10.47       -2.86      8.65 o 
 -11   6   2        0.00       -4.23      8.06 o 
 -10   6   2       74.22       64.58      7.43 o 
  -9   6   2        0.82       -3.02      5.38 o 
  -8   6   2      509.69      510.26     12.25 o 
  -7   6   2      117.96      109.60      5.33 o 
  -6   6   2       28.01       43.02      3.73 o 
  -5   6   2       91.64       86.11      4.48 o 
  -4   6   2       40.69       36.04      3.73 o 
  -3   6   2       76.19       87.30      4.04 o 
  -2   6   2       89.45      110.09      4.16 o 
  -1   6   2      446.16      446.20      9.51 o 
   0   6   2     1220.10     1153.48     15.06 o 
   1   6   2     1997.95     2405.16     30.68 o 
   2   6   2      621.27      742.20     11.30 o 
   3   6   2      403.49      439.58      7.96 o 
   4   6   2      112.85      165.55      4.96 o 
   5   6   2      672.90      625.07     10.88 o 
   6   6   2      706.27      683.60     12.73 o 
   7   6   2      959.16      926.36     16.33 o 
   8   6   2        6.86        1.63      3.68 o 
   9   6   2       51.28       43.53      6.62 o 
  10   6   2       22.14       13.09      6.76 o 
  11   6   2        4.66       13.38      7.25 o 
  12   6   2        4.79       -0.65      7.56 o 
  13   6   2        6.22        8.95      8.57 o 
 -13   7   2       90.12      115.04     14.02 o 
 -12   7   2       30.94       57.58     11.44 o 
 -11   7   2       40.64       40.72     11.62 o 
 -10   7   2        6.08        4.76      9.81 o 
  -9   7   2       19.57       22.70      6.14 o 
  -8   7   2      231.48      204.03      8.77 o 
  -7   7   2       96.20       78.51      7.91 o 
  -6   7   2      492.82      483.87     10.30 o 
  -5   7   2      238.06      254.50      6.92 o 
  -4   7   2      401.62      421.12      8.73 o 
  -3   7   2      189.10      217.21      8.04 o 
  -2   7   2      521.77      545.25      9.22 o 
  -1   7   2      498.42      459.20      8.10 o 
   0   7   2      169.57      227.93      5.17 o 
   1   7   2      204.72      246.71      6.14 o 
   2   7   2      503.78      548.96      9.22 o 
   3   7   2       22.61       11.63      2.38 o 
   4   7   2      377.82      437.25      8.59 o 
   5   7   2      302.28      309.48      7.40 o 
   6   7   2       99.78      115.31      5.07 o 
   7   7   2      355.45      405.60     10.03 o 
   8   7   2       84.80       73.40      6.47 o 
   9   7   2      198.84      173.65     15.36 o 
  10   7   2      135.96      148.37     10.88 o 
  11   7   2        6.12        4.49      7.34 o 
  12   7   2       10.31        4.84      8.26 o 
  13   7   2       93.07       90.09     17.05 o 
 -12   8   2       14.05       16.99     10.00 o 
 -11   8   2        7.28       -2.92      8.45 o 
 -10   8   2      145.91      159.63     12.24 o 
  -9   8   2       14.74       16.11      6.02 o 
  -8   8   2      263.53      215.07     14.70 o 
  -7   8   2     1113.02     1003.98     20.49 o 
  -6   8   2       24.56       15.65      3.67 o 
  -5   8   2      582.73      595.86     11.62 o 
  -4   8   2      202.85      162.07      5.81 o 
  -3   8   2       39.70       49.98      3.41 o 
  -2   8   2     2045.61     1999.55     26.74 o 
  -1   8   2       69.38       84.61      3.67 o 
   0   8   2       65.38       93.41      3.59 o 
   1   8   2      159.97      141.16      4.54 o 
   2   8   2      106.81      134.55      4.33 o 
   3   8   2       25.31       34.44      3.10 o 
   4   8   2        6.92        6.08      2.65 o 
   5   8   2        9.72        6.30      2.96 o 
   6   8   2        1.48        5.38      3.38 o 
   7   8   2       82.48       62.95      5.65 o 
   8   8   2      486.63      437.28     25.59 o 
   9   8   2        4.87        4.15      6.62 o 
  10   8   2       18.18        9.79      7.46 o 
  11   8   2        0.58        7.92      7.82 o 
  12   8   2        2.59        5.55      8.57 o 
 -12   9   2       24.52       21.55     10.41 o 
 -11   9   2       25.91       19.09      9.73 o 
 -10   9   2       46.99       54.17     10.35 o 
  -9   9   2      176.99      179.71     10.19 o 
  -8   9   2       40.51       53.94      6.95 o 
  -7   9   2       11.27        8.64      5.51 o 
  -6   9   2     1186.91     1151.38     19.52 o 
  -5   9   2        5.89        6.54      3.77 o 
  -4   9   2       63.36       58.10      4.26 o 
  -3   9   2      330.13      306.93      9.39 o 
  -2   9   2      442.20      435.19      9.22 o 
  -1   9   2      105.70      104.15      4.55 o 
   0   9   2      562.35      617.13     10.20 o 
   1   9   2       85.19       90.70      5.31 o 
   2   9   2      154.48      140.26      4.73 o 
   3   9   2      125.64      124.52      5.16 o 
   4   9   2        9.98        8.66      3.09 o 
   5   9   2       13.75       24.07      3.83 o 
   6   9   2       15.61       16.92      4.63 o 
   7   9   2     1836.25     1806.85     34.15 o 
   8   9   2       42.61       27.67      7.54 o 
   9   9   2      113.53      123.42     12.87 o 
  10   9   2       44.56       51.37     13.70 o 
  11   9   2       24.87       26.03      8.67 o 
  12   9   2       66.06       79.79     15.96 o 
 -11  10   2        9.41        5.60      9.77 o 
 -10  10   2        1.54       -5.50     12.05 o 
  -9  10   2        0.65        6.04      7.13 o 
  -8  10   2        1.51       -3.34      6.46 o 
  -7  10   2       21.82       18.39      6.14 o 
  -6  10   2       69.16       65.89      6.83 o 
  -5  10   2      615.71      621.95     15.02 o 
  -4  10   2      190.42      177.46      6.73 o 
  -3  10   2      782.70      780.52     20.74 o 
  -2  10   2      300.25      305.68      9.88 o 
  -1  10   2       38.26       40.18      3.63 o 
   0  10   2     1478.41     1561.48     22.40 o 
   1  10   2       13.45        7.26      3.17 o 
   2  10   2      197.76      223.58      7.19 o 
   3  10   2       14.60       13.20      3.77 o 
   4  10   2      124.50      126.97      5.72 o 
   5  10   2       94.81       86.35      6.11 o 
   6  10   2      180.15      207.60     10.71 o 
   7  10   2       11.97       13.40      6.38 o 
   8  10   2      411.83      402.97     27.98 o 
   9  10   2      108.92       89.63     10.03 o 
  10  10   2       10.61       10.04      8.00 o 
  11  10   2      293.02      270.46     22.55 o 
 -11  11   2       46.59       48.05     11.73 o 
 -10  11   2       35.94       36.20     10.94 o 
  -9  11   2       20.29        4.41     18.88 o 
  -8  11   2       36.10       42.88      8.46 o 
  -7  11   2        0.73       -3.10      6.40 o 
  -6  11   2        0.11       -5.08      5.08 o 
  -5  11   2      218.70      249.49     10.75 o 
  -4  11   2       79.09       92.79      8.72 o 
  -3  11   2      324.44      394.83     11.85 o 
  -2  11   2     1861.08     1897.08     28.65 o 
  -1  11   2     1081.93     1001.70     15.65 o 
   0  11   2      780.99      737.23     13.48 o 
   1  11   2      397.62      452.46     19.61 o 
   2  11   2      360.83      389.26      9.10 o 
   3  11   2      312.57      332.64     10.91 o 
   4  11   2      516.50      560.50     15.75 o 
   5  11   2        2.78       -1.13      4.95 o 
   6  11   2        3.47       -2.32      5.76 o 
   7  11   2       52.99       47.83      8.37 o 
   8  11   2       87.26      108.34     10.41 o 
   9  11   2      210.04      221.17     15.76 o 
  10  11   2        4.40        0.92     11.08 o 
 -10  12   2       25.34       15.47     10.52 o 
  -9  12   2       16.13       27.23      9.92 o 
  -8  12   2        2.13       10.19     11.15 o 
  -7  12   2        8.28        4.51      7.14 o 
  -6  12   2      443.83      448.47     18.30 o 
  -5  12   2        0.61        2.09      7.43 o 
  -4  12   2      765.47      710.93     20.99 o 
  -3  12   2       91.61      102.01      9.77 o 
  -2  12   2      149.28      157.04      8.07 o 
  -1  12   2       74.91       64.72      5.78 o 
   0  12   2      445.22      444.39     15.67 o 
   1  12   2       28.55       27.78      5.58 o 
   2  12   2      115.02      143.40      7.42 o 
   3  12   2       15.60       28.70      6.21 o 
   4  12   2        6.94       11.93      5.74 o 
   5  12   2       99.44      102.11     13.38 o 
   6  12   2      121.72      118.08     10.10 o 
   7  12   2       34.62       29.17      9.52 o 
   8  12   2       15.55        4.87      8.81 o 
   9  12   2        9.68       35.22     18.81 o 
  10  12   2        2.39       17.84     13.14 o 
  -9  13   2       21.04       34.71     10.77 o 
  -8  13   2       23.04       24.00     10.13 o 
  -7  13   2       66.38       56.53     10.83 o 
  -6  13   2        2.57       -0.45      8.19 o 
  -5  13   2        2.38        3.68      7.63 o 
  -4  13   2       10.88       -2.29      7.20 o 
  -3  13   2       33.82       19.97      7.93 o 
  -2  13   2        0.26       -3.12      5.79 o 
  -1  13   2      132.25      109.09      9.12 o 
   0  13   2      131.69      107.99      9.22 o 
   1  13   2        5.96       -0.67      6.21 o 
   2  13   2       29.24       23.51      6.24 o 
   3  13   2       17.41       15.59      6.74 o 
   4  13   2       11.94       17.39      8.16 o 
   5  13   2       20.99       14.19      8.37 o 
   6  13   2      112.05      138.74     13.05 o 
   7  13   2       17.26        1.95     16.97 o 
   8  13   2       10.84       -5.88     10.61 o 
   9  13   2       10.81        0.06     11.79 o 
  -8  14   2       48.86       54.01     19.85 o 
  -7  14   2       68.28       79.19     14.95 o 
  -6  14   2       77.29       88.02     12.07 o 
  -5  14   2       40.42       20.82      9.36 o 
  -4  14   2       23.95       20.64      8.68 o 
  -3  14   2       14.75       10.93     13.27 o 
  -2  14   2       16.33       16.04      8.19 o 
  -1  14   2        0.25        1.25      7.26 o 
   0  14   2       29.91       26.35      8.38 o 
   1  14   2       38.28       56.39      8.31 o 
   2  14   2        2.77       14.57      8.26 o 
   3  14   2      142.50      154.53     13.52 o 
   4  14   2       10.03       13.57      8.61 o 
   5  14   2        0.61        0.31     13.29 o 
   6  14   2       28.23       42.02     12.42 o 
   7  14   2        6.13       18.47     12.28 o 
   8  14   2       16.93       18.70     20.57 o 
  -7  15   2        7.00       18.27     13.01 o 
  -6  15   2        1.29        3.76     13.13 o 
  -5  15   2       14.73       27.75     12.03 o 
  -4  15   2        0.63       -3.10     16.89 o 
  -3  15   2       22.42       27.53     18.17 o 
  -2  15   2       51.15       56.72     12.33 o 
  -1  15   2       69.81       76.17     12.97 o 
   0  15   2       32.25       28.19     19.53 o 
   1  15   2        1.76        2.15      7.96 o 
   2  15   2        3.91        2.80      9.71 o 
   3  15   2        1.14       -9.29     10.14 o 
   4  15   2       50.53       83.83     14.34 o 
   5  15   2       66.40       80.25     18.89 o 
   6  15   2        1.61        0.18     11.48 o 
  -5  16   2        2.24        5.89     11.98 o 
  -4  16   2        2.71       -8.36     10.69 o 
  -3  16   2      108.83      112.13     16.01 o 
  -2  16   2       51.95       56.14     15.85 o 
  -1  16   2       13.16       24.07     12.24 o 
   0  16   2        1.14        1.68     10.21 o 
   1  16   2        0.01       -5.32     10.13 o 
   2  16   2        0.11      -10.07     10.07 o 
   3  16   2        0.01        3.22     11.62 o 
   4  16   2        4.14        9.18     12.45 o 
   5  16   2        0.09       -5.76     18.09 o 
  -1  17   2        4.99        3.40     12.16 o 
   0  17   2       36.16       24.64     24.01 o 
   1  17   2        2.40      -11.23     11.23 o 
 -13   0   3        8.54        7.39     11.19 o 
 -11   0   3      125.86      103.44     13.04 o 
  -9   0   3      103.06      128.81      9.52 o 
  -7   0   3     1569.75     1498.09     31.74 o 
  -5   0   3    11198.43    11344.21    204.91 o 
  -3   0   3      386.82      378.85     10.46 o 
  -1   0   3    18293.14    17758.25    471.37 o 
   1   0   3     2701.71     2735.92     76.37 o 
   3   0   3    19539.60    18396.17    329.28 o 
   5   0   3       15.79       12.77      3.74 o 
   7   0   3      856.72      803.04     26.14 o 
   9   0   3      208.00      196.49     10.64 o 
  11   0   3      251.32      254.87     18.73 o 
  13   0   3       51.91       21.21     12.02 o 
 -14   1   3        7.59        3.68      7.95 o 
 -13   1   3       32.20       35.37      8.61 o 
 -12   1   3       78.70       84.91      9.30 o 
 -11   1   3        0.73        4.89      5.55 o 
 -10   1   3        0.21       -3.73      4.31 o 
  -9   1   3       31.02       38.40      4.30 o 
  -8   1   3       15.89       16.00      3.48 o 
  -7   1   3      863.49      838.22     14.24 o 
  -6   1   3     1068.88     1012.90     15.89 o 
  -5   1   3       10.28       12.71      5.26 o 
  -4   1   3     3654.76     3624.21     47.43 o 
  -3   1   3     1035.09     1109.32     15.51 o 
  -2   1   3     3580.78     3650.37     42.09 o 
  -1   1   3     1961.15     2076.52     25.60 o 
   0   1   3     5033.44     4611.53     68.11 o 
   1   1   3      809.94      681.61      9.05 o 
   2   1   3     5097.82     5066.78     61.35 o 
   3   1   3      276.54      209.43      6.98 o 
   4   1   3      293.65      340.60      7.71 o 
   5   1   3     7402.43     7145.81     99.19 o 
   6   1   3       98.01      158.39      5.72 o 
   7   1   3      407.17      430.41     10.13 o 
   8   1   3        7.61       11.96      3.11 o 
   9   1   3      516.83      517.17     12.71 o 
  10   1   3       52.43       54.77      9.66 o 
  11   1   3       10.71       15.69      7.13 o 
  12   1   3       17.91       22.16      8.04 o 
  13   1   3       19.17       26.49      8.76 o 
  14   1   3        9.21       23.27      9.19 o 
 -14   2   3       19.44       31.84      9.23 o 
 -13   2   3        0.45       -3.68      7.39 o 
 -12   2   3       79.37       85.97      9.36 o 
 -11   2   3        5.73        3.67      5.78 o 
 -10   2   3       94.29      101.61      7.20 o 
  -9   2   3       83.17       95.46      5.44 o 
  -8   2   3       86.13       77.95      4.67 o 
  -7   2   3       23.11        9.06      3.15 o 
  -6   2   3      354.80      382.28      7.97 o 
  -5   2   3      785.23      655.65     10.95 o 
  -4   2   3      208.81      201.78      4.96 o 
  -3   2   3       73.77       90.86      3.87 o 
  -2   2   3     9681.40     9197.04    116.89 o 
  -1   2   3     5745.10     5354.05     64.52 o 
   0   2   3     4812.62     4542.15     58.59 o 
   1   2   3     3800.83     3897.05     50.09 o 
   2   2   3     4004.88     3663.73     47.54 o 
   3   2   3      224.85      270.72      5.71 o 
   4   2   3      202.38      157.02      4.83 o 
   5   2   3      433.61      453.22      8.79 o 
   6   2   3      104.97      137.64      6.93 o 
   7   2   3      998.18      970.57     16.23 o 
   8   2   3      466.40      473.48     10.56 o 
   9   2   3       24.11       21.08      4.23 o 
  10   2   3       29.56       27.66      7.04 o 
  11   2   3      109.79      103.88      9.90 o 
  12   2   3       15.81        3.95      7.30 o 
  13   2   3        1.34        4.57      8.25 o 
  14   2   3        0.43        9.27      8.73 o 
 -14   3   3        0.94        1.33     10.12 o 
 -13   3   3       16.63       18.37     11.03 o 
 -12   3   3        2.87       -2.74      6.89 o 
 -11   3   3      206.27      213.43     10.80 o 
 -10   3   3       17.88       30.21      5.79 o 
  -9   3   3        5.94        4.09      3.68 o 
  -8   3   3      148.40      124.33      5.45 o 
  -7   3   3      273.65      266.45      7.17 o 
  -6   3   3      365.42      319.23      7.34 o 
  -5   3   3        3.78        7.73      2.21 o 
  -4   3   3      695.53      687.50     10.93 o 
  -3   3   3      454.07      462.72      9.91 o 
  -2   3   3     3145.76     2688.36     33.20 o 
  -1   3   3     5123.68     4940.68     56.48 o 
   0   3   3     8464.39     7644.22     97.42 o 
   1   3   3     2264.17     2403.39     29.78 o 
   2   3   3      278.13      294.30      5.04 o 
   3   3   3      120.95      114.57      4.11 o 
   4   3   3      458.21      460.19      8.37 o 
   5   3   3      250.11      203.94      5.68 o 
   6   3   3      296.20      331.18      7.77 o 
   7   3   3      457.91      422.02      9.41 o 
   8   3   3        2.67       12.30      3.65 o 
   9   3   3      637.60      646.75     13.61 o 
  10   3   3       10.71        8.75      6.60 o 
  11   3   3        0.68       -3.65      6.50 o 
  12   3   3      114.57      116.60     10.82 o 
  13   3   3       10.30        1.13      8.05 o 
 -14   4   3       18.95       22.42     10.65 o 
 -13   4   3        0.42       -8.59      8.71 o 
 -12   4   3       69.31       60.09      8.89 o 
 -11   4   3       73.46       84.33      8.00 o 
 -10   4   3      100.25       93.20      7.90 o 
  -9   4   3      271.85      259.32     13.67 o 
  -8   4   3      310.05      297.73      8.24 o 
  -7   4   3       61.13       67.13      4.22 o 
  -6   4   3       62.81       78.50      4.09 o 
  -5   4   3      434.43      476.40     11.47 o 
  -4   4   3     1365.84     1365.50     19.65 o 
  -3   4   3      653.21      726.33     11.23 o 
  -2   4   3     4499.74     4293.86     49.76 o 
  -1   4   3     1032.24      908.99     11.60 o 
   0   4   3       72.96       91.60      2.86 o 
   1   4   3      154.44      170.94      3.31 o 
   2   4   3      156.16      184.75      3.87 o 
   3   4   3      227.30      203.94      4.70 o 
   4   4   3        0.72        6.22      2.14 o 
   5   4   3      346.81      349.55      7.59 o 
   6   4   3        0.94       -0.55      2.64 o 
   7   4   3        0.02        1.73      3.26 o 
   8   4   3      761.40      749.53     14.34 o 
   9   4   3      257.28      309.97     13.71 o 
  10   4   3       44.61       34.50      7.32 o 
  11   4   3        8.41        7.35      7.18 o 
  12   4   3       56.75       71.01      9.71 o 
  13   4   3       13.39       16.60      8.89 o 
 -13   5   3        9.43        2.82      9.42 o 
 -12   5   3       15.32       -6.45      6.92 o 
 -11   5   3        4.40       -5.47      6.41 o 
 -10   5   3        2.31        3.61      5.42 o 
  -9   5   3        0.10       -0.93      4.53 o 
  -8   5   3      522.85      507.04     11.88 o 
  -7   5   3       16.13       11.47      3.25 o 
  -6   5   3      208.63      256.46      6.88 o 
  -5   5   3     3334.90     3172.49     42.89 o 
  -4   5   3     1566.88     1482.76     21.38 o 
  -3   5   3      582.94      614.64      9.95 o 
  -2   5   3      568.57      594.23      9.02 o 
  -1   5   3     1266.68     1201.28     16.01 o 
   0   5   3     2110.40     2158.25     27.39 o 
   1   5   3     8197.41     8908.74    113.90 o 
   2   5   3      287.48      402.20      6.65 o 
   3   5   3      170.04      154.88      4.31 o 
   4   5   3      908.33      960.94     14.22 o 
   5   5   3      510.71      510.13      9.85 o 
   6   5   3      138.86      151.69      5.50 o 
   7   5   3      137.77      138.78      6.26 o 
   8   5   3        0.01       -3.49      3.49 o 
   9   5   3      294.65      301.96     11.00 o 
  10   5   3        2.82        1.93      6.21 o 
  11   5   3        1.23        3.01      7.17 o 
  12   5   3       39.53       32.68      8.74 o 
  13   5   3        0.37       -7.95      7.95 o 
 -13   6   3        5.70        0.64     15.09 o 
 -12   6   3       36.62       60.41     11.14 o 
 -11   6   3       54.85       58.21      8.56 o 
 -10   6   3        0.07        2.25      5.58 o 
  -9   6   3      349.75      349.80     14.62 o 
  -8   6   3        4.82       -2.62      3.92 o 
  -7   6   3       32.23       17.88      3.85 o 
  -6   6   3        3.60        4.51      2.81 o 
  -5   6   3       94.92      106.25      4.49 o 
  -4   6   3      679.74      686.02     11.01 o 
  -3   6   3     1261.82     1334.30     19.43 o 
  -2   6   3       42.85       51.63      3.54 o 
  -1   6   3     3903.82     4420.20     57.75 o 
   0   6   3       59.42       56.40      2.67 o 
   1   6   3      506.04      578.13      9.70 o 
   2   6   3      264.70      227.63      4.97 o 
   3   6   3      338.49      316.14      6.56 o 
   4   6   3      123.31      152.94      4.99 o 
   5   6   3      206.66      224.54      6.16 o 
   6   6   3      181.51      198.73      6.54 o 
   7   6   3       76.46       84.43      5.38 o 
   8   6   3      216.98      183.90      7.78 o 
   9   6   3       13.95       13.06      6.61 o 
  10   6   3       40.83       29.99      7.43 o 
  11   6   3       20.58       14.02      7.54 o 
  12   6   3       31.04       46.74      9.39 o 
  13   6   3       11.33        8.87      8.63 o 
 -13   7   3        2.21       -1.77     13.24 o 
 -12   7   3        7.46        6.60      9.23 o 
 -11   7   3        0.05       -2.88      8.00 o 
 -10   7   3       31.29       19.22      6.48 o 
  -9   7   3      236.52      237.71     11.35 o 
  -8   7   3      181.80      206.92      8.15 o 
  -7   7   3        0.00       -0.97      3.60 o 
  -6   7   3      279.59      268.45      9.00 o 
  -5   7   3       61.05       63.79      4.17 o 
  -4   7   3       14.30       13.09      2.52 o 
  -3   7   3     1632.98     1763.44     25.19 o 
  -2   7   3      300.21      356.26      7.37 o 
  -1   7   3      760.32      818.99     12.20 o 
   0   7   3      649.50      701.99     12.70 o 
   1   7   3        5.17        7.47      2.09 o 
   2   7   3       82.76       68.51      3.51 o 
   3   7   3       78.69       45.08      3.31 o 
   4   7   3     1378.20     1472.95     20.85 o 
   5   7   3       91.51       93.13      5.35 o 
   6   7   3        4.64        5.73      3.13 o 
   7   7   3      324.68      339.46      8.69 o 
   8   7   3        9.68       10.13      5.14 o 
   9   7   3       21.70       19.24      6.83 o 
  10   7   3      369.74      364.38     15.67 o 
  11   7   3       57.05       61.42      9.51 o 
  12   7   3       34.37       46.27      9.84 o 
 -12   8   3        4.33        2.58      9.57 o 
 -11   8   3       19.92       37.45     10.07 o 
 -10   8   3      105.61      112.10     10.24 o 
  -9   8   3        2.51        8.45      5.77 o 
  -8   8   3       55.18       42.53      6.51 o 
  -7   8   3      146.39      138.83      6.46 o 
  -6   8   3       94.38       90.73      5.71 o 
  -5   8   3       76.25       89.41      5.05 o 
  -4   8   3      245.37      277.56      9.26 o 
  -3   8   3      297.68      284.72      7.53 o 
  -2   8   3      144.49      136.08      4.90 o 
  -1   8   3      488.45      503.20      8.45 o 
   0   8   3       32.96       43.51      2.83 o 
   1   8   3      344.66      417.39      8.03 o 
   2   8   3       21.06       14.11      2.60 o 
   3   8   3       23.88       25.91      2.93 o 
   4   8   3       11.47       10.93      2.93 o 
   5   8   3        6.42        0.63      3.01 o 
   6   8   3      315.14      256.84      9.56 o 
   7   8   3       26.59       26.87      6.00 o 
   8   8   3        0.09       10.96      5.71 o 
   9   8   3       19.99       24.09      7.44 o 
  10   8   3       18.88       13.61      7.57 o 
  11   8   3       28.02       36.99      8.96 o 
  12   8   3        7.87       -9.17      9.17 o 
 -12   9   3        7.75       -5.03     10.31 o 
 -11   9   3       12.35       25.81      9.99 o 
 -10   9   3       44.24       39.86      9.88 o 
  -9   9   3       29.23       47.45      8.23 o 
  -8   9   3       23.25       26.30      7.12 o 
  -7   9   3        0.32       -1.14      5.08 o 
  -6   9   3       70.49       76.06      5.89 o 
  -5   9   3      265.73      270.68      8.56 o 
  -4   9   3        2.56        3.07      3.91 o 
  -3   9   3      248.73      257.62      7.76 o 
  -2   9   3       76.42      100.19      4.58 o 
  -1   9   3       51.54       40.23      3.05 o 
   0   9   3       96.57      110.69      4.40 o 
   1   9   3      140.28      158.43      5.54 o 
   2   9   3       64.28       64.33      4.86 o 
   3   9   3      273.92      266.83      7.43 o 
   4   9   3     1682.40     1725.90     24.57 o 
   5   9   3      464.29      433.39      9.72 o 
   6   9   3      112.53      120.83      6.77 o 
   7   9   3      455.53      471.23     13.58 o 
   8   9   3       10.14        5.59      6.95 o 
   9   9   3      235.10      244.01     23.24 o 
  10   9   3       20.24       16.24      8.02 o 
  11   9   3        1.62       23.27     10.15 o 
  12   9   3       41.21       53.12     15.50 o 
 -11  10   3        5.29        1.08      9.36 o 
 -10  10   3        8.37       17.75      9.54 o 
  -9  10   3       52.71       54.18      8.88 o 
  -8  10   3        0.55       -5.84      6.40 o 
  -7  10   3        7.91        6.75      6.45 o 
  -6  10   3       14.44        0.18      5.08 o 
  -5  10   3       26.29       18.68      5.13 o 
  -4  10   3      283.65      259.33      8.63 o 
  -3  10   3     2188.98     2199.72     34.41 o 
  -2  10   3      950.24      942.81     16.13 o 
  -1  10   3       12.08       10.00      3.04 o 
   0  10   3      595.38      569.29     10.81 o 
   1  10   3        0.97       -2.98      2.98 o 
   2  10   3       21.88       17.32      3.51 o 
   3  10   3      591.85      649.06     12.80 o 
   4  10   3      697.41      766.21     14.51 o 
   5  10   3       70.05       81.41      7.34 o 
   6  10   3      416.19      424.66     12.92 o 
   7  10   3      260.31      251.46     14.56 o 
   8  10   3      349.54      352.58     15.50 o 
   9  10   3        9.35       10.82      9.09 o 
  10  10   3       26.58       14.18     14.24 o 
  11  10   3       66.99       97.67     16.00 o 
 -11  11   3        3.66       -8.81      9.39 o 
 -10  11   3       15.49        4.80      9.44 o 
  -9  11   3        0.13       11.54      8.95 o 
  -8  11   3       10.61        9.96      7.12 o 
  -7  11   3       50.30       45.10      7.91 o 
  -6  11   3       25.94       18.31      6.71 o 
  -5  11   3        4.25        4.24      5.99 o 
  -4  11   3     1020.04     1030.90     25.20 o 
  -3  11   3      738.56      750.56     18.68 o 
  -2  11   3       19.48       33.85      9.38 o 
  -1  11   3      224.13      209.84      7.64 o 
   0  11   3       13.48        4.94      4.36 o 
   1  11   3     4376.96     4199.03     54.08 o 
   2  11   3      552.62      558.69     14.01 o 
   3  11   3      147.18      144.04     10.62 o 
   4  11   3      140.31      144.93     11.28 o 
   5  11   3      399.84      436.82     13.02 o 
   6  11   3       60.21       51.49      8.04 o 
   7  11   3       40.68       21.92      9.06 o 
   8  11   3        0.63        7.58      9.19 o 
   9  11   3       26.24       28.86      9.98 o 
  10  11   3        0.97        4.86     11.55 o 
 -10  12   3        5.14       24.61     10.50 o 
  -9  12   3       44.15       50.66     15.26 o 
  -8  12   3        2.56       10.09      7.50 o 
  -7  12   3       17.36       11.34      7.12 o 
  -6  12   3        2.05       -6.17      6.17 o 
  -5  12   3       56.60       70.96     12.61 o 
  -4  12   3       75.56       67.37     10.64 o 
  -3  12   3      161.46      155.21     12.00 o 
  -2  12   3      324.89      296.93     10.65 o 
  -1  12   3      104.55      125.01     11.99 o 
   0  12   3      431.85      444.12     12.78 o 
   1  12   3      120.00      147.66      8.16 o 
   2  12   3      206.05      217.23      8.63 o 
   3  12   3     1829.76     1721.19     43.84 o 
   4  12   3      135.81      144.18     10.23 o 
   5  12   3       36.69       24.24      7.31 o 
   6  12   3      165.11      182.95     13.73 o 
   7  12   3       94.73       85.76     18.12 o 
   8  12   3        4.48       12.77      9.36 o 
   9  12   3       38.56       50.43     13.81 o 
  10  12   3        6.78       20.56     13.19 o 
  -9  13   3        0.61        4.48      9.98 o 
  -8  13   3       34.52       28.38     10.32 o 
  -7  13   3       77.98       67.35      9.56 o 
  -6  13   3       39.64       35.33     12.33 o 
  -5  13   3       40.01       56.81      9.74 o 
  -4  13   3       15.54        6.07      7.44 o 
  -3  13   3       77.24       76.63     11.08 o 
  -2  13   3      148.17      125.05      9.47 o 
  -1  13   3        0.83       -0.25      5.94 o 
   0  13   3        0.48       -1.49      5.72 o 
   1  13   3      142.11      141.69      9.79 o 
   2  13   3      318.12      292.26     11.98 o 
   3  13   3       32.17       34.39      7.48 o 
   4  13   3       11.92       10.61     12.97 o 
   5  13   3       42.86       24.90      9.06 o 
   6  13   3       40.54       35.14      9.79 o 
   7  13   3       10.69       16.81      9.69 o 
   8  13   3       45.42       57.72     13.95 o 
   9  13   3        5.67       22.66     12.90 o 
  -8  14   3       59.72       55.60     14.26 o 
  -7  14   3       43.40       68.10     11.48 o 
  -6  14   3       36.79       71.22     11.21 o 
  -5  14   3       20.78       21.06      9.27 o 
  -4  14   3       39.81       23.25      9.11 o 
  -3  14   3       81.58       92.62     13.64 o 
  -2  14   3        1.59       -0.88      7.23 o 
  -1  14   3       29.74       22.65      7.09 o 
   0  14   3       61.85       52.53      8.42 o 
   1  14   3        0.64        3.46      6.21 o 
   2  14   3       69.90       87.06     11.48 o 
   3  14   3       14.10       23.82      9.35 o 
   4  14   3      102.41      109.44     13.14 o 
   5  14   3        1.59       -8.07      8.07 o 
   6  14   3       26.76       28.59     11.76 o 
   7  14   3       81.14       76.85     14.83 o 
  -7  15   3       45.61       77.77     18.09 o 
  -6  15   3        0.89        0.00     10.75 o 
  -5  15   3       27.78       42.17     12.73 o 
  -4  15   3       90.70      114.74     12.68 o 
  -3  15   3        0.13        5.66      8.67 o 
  -2  15   3        6.60       12.30      8.45 o 
  -1  15   3        9.88        5.36      8.11 o 
   0  15   3        3.35       -3.09      7.89 o 
   1  15   3       34.95       38.74      8.40 o 
   2  15   3        0.01        9.24      8.56 o 
   3  15   3        9.38        6.38     10.30 o 
   4  15   3      119.39      132.00     16.42 o 
   5  15   3        6.67       16.09     12.73 o 
   6  15   3       31.55       37.70     13.48 o 
  -5  16   3       10.55       21.69     12.45 o 
  -4  16   3        4.44        1.90     11.40 o 
  -3  16   3       11.96       21.77     11.60 o 
  -2  16   3        0.09        8.05     17.77 o 
  -1  16   3        0.82       -2.15     13.45 o 
   0  16   3        5.64        7.23     10.30 o 
   1  16   3        0.15      -10.56     10.56 o 
   2  16   3        5.87        7.55     11.19 o 
   3  16   3       25.43       22.31     12.14 o 
   4  16   3       29.99       55.46     14.50 o 
  -1  17   3        0.41        3.15     12.32 o 
   0  17   3       33.52       52.74     19.45 o 
 -14   0   4      102.85      100.33     15.57 o 
 -12   0   4       30.96       40.33     11.22 o 
 -10   0   4      181.02      158.57     11.59 o 
  -8   0   4       20.92       21.81      4.93 o 
  -6   0   4     2358.81     2467.69     48.04 o 
  -4   0   4    10945.78    10543.54    189.89 o 
  -2   0   4    49727.55    47616.82    764.31 o 
   0   0   4    30204.05    28038.45    642.16 o 
   2   0   4     7029.00     7928.84    184.93 o 
   4   0   4     5518.61     5408.71     99.38 o 
   6   0   4     3268.80     3308.92     63.68 o 
   8   0   4        0.03       -1.58      3.95 o 
  10   0   4       87.42       40.24     20.49 o 
  12   0   4      155.72      139.44     16.23 o 
  14   0   4       12.84       22.29     13.22 o 
 -14   1   4        6.86       28.62     10.47 o 
 -13   1   4       60.79       64.09      9.52 o 
 -12   1   4       19.56       21.29      7.31 o 
 -11   1   4       83.26      101.67      8.24 o 
 -10   1   4      550.28      517.61     12.91 o 
  -9   1   4       42.93       44.05      4.45 o 
  -8   1   4       21.35       20.18      3.49 o 
  -7   1   4       17.50       21.83      3.29 o 
  -6   1   4      720.93      672.66     11.57 o 
  -5   1   4     1965.30     1925.19     26.69 o 
  -4   1   4      342.22      418.96      9.96 o 
  -3   1   4    32760.05    31428.89    373.76 o 
  -2   1   4     5181.18     4822.09     62.44 o 
  -1   1   4      100.03       78.17      2.24 o 
   0   1   4     4793.28     4536.96     67.03 o 
   1   1   4      392.80      311.64      4.67 o 
   2   1   4    13855.79    12799.47    195.86 o 
   3   1   4     1909.61     1930.55     26.15 o 
   4   1   4       73.44       62.55      3.09 o 
   5   1   4     6725.81     6854.03    100.43 o 
   6   1   4      203.19      212.92      6.82 o 
   7   1   4       56.68       66.35      4.66 o 
   8   1   4      200.71      189.73      7.18 o 
   9   1   4      695.20      675.63     15.51 o 
  10   1   4        9.46       16.36      6.96 o 
  11   1   4        2.91        9.75      7.15 o 
  12   1   4        0.32       -6.95      6.95 o 
  13   1   4       45.85       55.32      9.80 o 
  14   1   4        2.16       11.19     10.15 o 
 -14   2   4       27.30       37.27     10.92 o 
 -13   2   4        8.98       20.94      8.03 o 
 -12   2   4        0.67        1.88      6.62 o 
 -11   2   4       59.54       58.15      7.38 o 
 -10   2   4      985.71     1029.77     21.49 o 
  -9   2   4       12.42        7.28      3.69 o 
  -8   2   4       40.86       41.43      3.92 o 
  -7   2   4      545.75      575.87     10.98 o 
  -6   2   4      108.28       90.08      4.69 o 
  -5   2   4     4116.60     3929.54     51.85 o 
  -4   2   4      566.21      500.28      8.41 o 
  -3   2   4      107.23      108.65      3.50 o 
  -2   2   4     6969.96     6632.28     84.49 o 
  -1   2   4    20477.47    19828.64    290.75 o 
   0   2   4      363.84      386.09      6.33 o 
   1   2   4     2385.09     2034.82     25.16 o 
   2   2   4        1.52       17.81      1.47 o 
   3   2   4       71.86       48.30      2.42 o 
   4   2   4      351.75      372.59      7.79 o 
   5   2   4     1556.14     1649.42     25.45 o 
   6   2   4     1102.87     1003.26     17.34 o 
   7   2   4      135.35      143.04      6.30 o 
   8   2   4      117.73      110.20      5.58 o 
   9   2   4       62.32       54.59      5.20 o 
  10   2   4        0.53       -0.69      6.15 o 
  11   2   4        5.78        6.54      6.90 o 
  12   2   4       59.77       78.87     10.02 o 
  13   2   4       13.18       22.18      8.84 o 
 -14   3   4        1.34       -2.18      9.64 o 
 -13   3   4       23.60       31.74     10.05 o 
 -12   3   4       19.70       27.40      7.78 o 
 -11   3   4      175.71      160.99      9.69 o 
 -10   3   4      525.07      515.64     14.09 o 
  -9   3   4        2.57        1.27      3.74 o 
  -8   3   4       58.44       64.70      4.47 o 
  -7   3   4      365.29      373.65      8.48 o 
  -6   3   4      266.68      246.02      6.38 o 
  -5   3   4      170.56      177.50      5.02 o 
  -4   3   4     1053.50      992.25     14.70 o 
  -3   3   4     1401.04     1272.16     21.22 o 
  -2   3   4        7.60        4.54      1.44 o 
  -1   3   4      184.24      220.38      3.72 o 
   0   3   4      271.82      177.60      3.91 o 
   1   3   4      127.09      138.64      3.01 o 
   2   3   4     1835.78     1875.26     22.69 o 
   3   3   4       74.98       46.96      2.68 o 
   4   3   4      572.69      495.93      9.55 o 
   5   3   4      833.38      864.69     14.93 o 
   6   3   4      802.15      778.91     13.46 o 
   7   3   4       65.92       77.95      4.81 o 
   8   3   4      514.82      510.23     11.21 o 
   9   3   4      763.89      810.36     16.92 o 
  10   3   4        0.15       -6.07      6.07 o 
  11   3   4       15.09        9.85      7.13 o 
  12   3   4        0.24       -7.12      7.12 o 
  13   3   4       68.72       89.98     10.75 o 
 -14   4   4        1.10        1.77      9.69 o 
 -13   4   4        3.87        1.32      9.14 o 
 -12   4   4       52.71       83.85      9.87 o 
 -11   4   4      152.41      165.30      9.85 o 
 -10   4   4       51.01       56.58      6.96 o 
  -9   4   4       82.44       72.42      5.56 o 
  -8   4   4      186.42      203.67      7.33 o 
  -7   4   4      235.02      253.77      7.05 o 
  -6   4   4     1137.87     1081.80     17.78 o 
  -5   4   4       17.91       19.75      2.62 o 
  -4   4   4      237.97      231.95      5.81 o 
  -3   4   4      277.17      259.87      8.30 o 
  -2   4   4      571.52      441.13      6.86 o 
  -1   4   4     3818.34     3728.83     45.53 o 
   0   4   4     4662.77     4542.12     58.63 o 
   1   4   4     2238.52     2468.31     30.87 o 
   2   4   4      425.88      560.82      8.09 o 
   3   4   4     2403.34     2450.71     31.20 o 
   4   4   4      393.79      431.81      8.28 o 
   5   4   4       81.74      103.71      4.33 o 
   6   4   4       92.68       93.17      4.55 o 
   7   4   4        0.16       -2.92      2.99 o 
   8   4   4      188.49      192.24      7.49 o 
   9   4   4     1289.61     1319.92     25.80 o 
  10   4   4       30.78       19.82      7.04 o 
  11   4   4      263.35      264.39     13.82 o 
  12   4   4       76.85       75.12     11.66 o 
  13   4   4        4.46       -7.56      7.92 o 
 -13   5   4       14.89       23.29     10.02 o 
 -12   5   4        0.33        5.18      8.51 o 
 -11   5   4       53.48       46.97      7.33 o 
 -10   5   4       42.64       31.86      6.36 o 
  -9   5   4       61.81       46.88      5.75 o 
  -8   5   4       35.86       34.61      4.51 o 
  -7   5   4        0.04       -0.78      3.13 o 
  -6   5   4      293.55      291.52      7.34 o 
  -5   5   4        7.76        7.63      2.56 o 
  -4   5   4       16.16        5.48      2.28 o 
  -3   5   4        0.02        0.93      1.69 o 
  -2   5   4     1608.03     1667.54     20.49 o 
  -1   5   4        0.91       -1.02      1.14 o 
   0   5   4      753.62      799.48     10.75 o 
   1   5   4      483.59      530.47      7.86 o 
   2   5   4      974.92     1028.45     14.40 o 
   3   5   4       26.74       28.56      2.47 o 
   4   5   4      137.49      145.46      4.54 o 
   5   5   4       80.27       89.69      4.24 o 
   6   5   4      167.24      204.84      6.38 o 
   7   5   4        0.00        1.50      3.18 o 
   8   5   4       11.90       -1.72      3.69 o 
   9   5   4       13.20        8.04      7.69 o 
  10   5   4       19.22        2.13      6.26 o 
  11   5   4       27.51        1.86      6.96 o 
  12   5   4        0.05       -7.52      7.57 o 
  13   5   4       34.47       37.14      9.59 o 
 -13   6   4       10.44        5.06      9.43 o 
 -12   6   4       84.37       88.42     12.00 o 
 -11   6   4       35.43       34.93     11.39 o 
 -10   6   4       42.32       47.15      6.98 o 
  -9   6   4      240.24      204.15      9.86 o 
  -8   6   4      249.98      222.77      8.02 o 
  -7   6   4      226.59      222.29      7.52 o 
  -6   6   4        2.72        4.78      3.05 o 
  -5   6   4      269.07      236.91      6.93 o 
  -4   6   4      949.67     1044.85     15.17 o 
  -3   6   4        1.13        9.01      2.78 o 
  -2   6   4     4894.50     4914.64     60.35 o 
  -1   6   4        8.59        6.46      1.66 o 
   0   6   4       59.37       56.10      2.35 o 
   1   6   4     1293.28     1533.31     20.48 o 
   2   6   4     1268.74     1362.22     18.68 o 
   3   6   4      135.24      153.58      4.57 o 
   4   6   4     1839.66     1963.67     26.41 o 
   5   6   4        0.07        0.95      2.54 o 
   6   6   4      548.21      538.06     10.99 o 
   7   6   4      364.90      319.74      8.74 o 
   8   6   4      287.93      284.54     10.22 o 
   9   6   4      324.31      348.42     14.45 o 
  10   6   4        0.02        2.44      6.50 o 
  11   6   4       63.10       40.62      8.46 o 
  12   6   4       54.26       51.18      9.87 o 
  13   6   4        1.04       -8.95      9.72 o 
 -13   7   4       10.27       19.90     10.33 o 
 -12   7   4       98.79      104.85     14.04 o 
 -11   7   4       45.92       52.46     10.65 o 
 -10   7   4        1.03       -4.16      6.56 o 
  -9   7   4       45.19       47.64      6.81 o 
  -8   7   4      877.79      887.47     24.24 o 
  -7   7   4       87.53       69.38      5.16 o 
  -6   7   4      388.37      405.09      9.22 o 
  -5   7   4      181.08      167.20      5.58 o 
  -4   7   4        7.56        5.81      2.58 o 
  -3   7   4      429.41      439.18      8.64 o 
  -2   7   4      590.77      607.84     11.14 o 
  -1   7   4      644.78      758.19     12.19 o 
   0   7   4      662.20      693.80     10.79 o 
   1   7   4     1814.82     1984.87     27.74 o 
   2   7   4        0.03       -0.48      1.87 o 
   3   7   4       95.49      101.40      4.04 o 
   4   7   4       29.15       33.36      3.12 o 
   5   7   4     1591.34     1626.40     23.11 o 
   6   7   4      214.93      202.47      6.48 o 
   7   7   4      233.13      217.83      7.38 o 
   8   7   4       99.09       94.48      7.04 o 
   9   7   4      114.21      105.71      9.30 o 
  10   7   4        1.27       13.57      7.02 o 
  11   7   4        3.67       -1.02      7.50 o 
  12   7   4        3.56       11.43      9.64 o 
 -12   8   4       59.00       55.68     14.44 o 
 -11   8   4       13.61       10.09      8.93 o 
 -10   8   4      373.76      345.98     15.60 o 
  -9   8   4      226.55      201.11     11.74 o 
  -8   8   4      311.42      362.78     12.76 o 
  -7   8   4      181.10      180.30      7.00 o 
  -6   8   4      217.47      261.67      7.81 o 
  -5   8   4      180.83      176.84      6.09 o 
  -4   8   4        9.00        9.94      2.84 o 
  -3   8   4       49.08       56.42      3.55 o 
  -2   8   4      156.14      145.98      5.23 o 
  -1   8   4      291.25      325.02      7.70 o 
   0   8   4      470.49      467.02      9.03 o 
   1   8   4       58.60       80.32      4.36 o 
   2   8   4      321.56      309.06      7.26 o 
   3   8   4      118.43      140.31      4.84 o 
   4   8   4        7.68        9.16      2.89 o 
   5   8   4        2.29       -0.87      2.99 o 
   6   8   4      335.45      346.78      8.79 o 
   7   8   4      532.77      515.67     13.81 o 
   8   8   4      637.81      580.04     16.69 o 
   9   8   4        0.70        0.67      6.57 o 
  10   8   4        0.94        5.25      8.37 o 
  11   8   4        0.96        0.17      8.82 o 
  12   8   4       26.98       25.50     10.71 o 
 -12   9   4       90.33       81.51     13.21 o 
 -11   9   4       50.55       58.03     12.51 o 
 -10   9   4        2.06       -2.22      7.24 o 
  -9   9   4      310.59      314.49     14.97 o 
  -8   9   4      565.15      592.24     19.16 o 
  -7   9   4      283.10      283.29     11.32 o 
  -6   9   4        5.00       -0.69      3.94 o 
  -5   9   4      667.39      669.31     15.04 o 
  -4   9   4      130.71      136.77      7.24 o 
  -3   9   4        0.08       -0.97      2.68 o 
  -2   9   4      413.79      425.61      9.59 o 
  -1   9   4       33.34       31.30      3.01 o 
   0   9   4        9.99        9.80      2.60 o 
   1   9   4      225.48      250.35      6.49 o 
   2   9   4      636.75      608.12     10.97 o 
   3   9   4       32.49       35.37      4.04 o 
   4   9   4        0.01        3.14      3.15 o 
   5   9   4      165.46      174.13      6.38 o 
   6   9   4      585.47      599.08     14.91 o 
   7   9   4        7.00        3.26      5.55 o 
   8   9   4        1.21        3.97      6.58 o 
   9   9   4        0.80        3.56      7.14 o 
  10   9   4        6.95       -0.81      8.47 o 
  11   9   4       81.10       91.55     12.92 o 
 -11  10   4       16.59        5.66      9.36 o 
 -10  10   4       99.89       72.66     11.45 o 
  -9  10   4       32.68       42.33      8.44 o 
  -8  10   4        3.52       -2.68      6.40 o 
  -7  10   4       67.86       54.65      7.81 o 
  -6  10   4      148.60      157.69      9.96 o 
  -5  10   4      247.11      246.35     13.69 o 
  -4  10   4      157.11      183.15      8.71 o 
  -3  10   4      402.20      397.47     12.31 o 
  -2  10   4        5.12        5.81      3.62 o 
  -1  10   4        9.01       12.45      3.44 o 
   0  10   4        7.67        5.17      3.24 o 
   1  10   4      146.93      150.05      5.51 o 
   2  10   4     1322.18     1354.19     20.23 o 
   3  10   4      561.68      582.25     11.97 o 
   4  10   4       58.26       50.29      4.83 o 
   5  10   4      198.14      202.27      8.68 o 
   6  10   4       59.11       43.11      6.14 o 
   7  10   4      167.84      166.63     11.08 o 
   8  10   4       61.20       57.62     10.29 o 
   9  10   4       88.35       91.52     12.82 o 
  10  10   4        0.13        2.97      9.21 o 
  11  10   4        0.61       -6.63      9.34 o 
 -11  11   4        7.57        5.84      9.90 o 
 -10  11   4       22.10       19.30      9.94 o 
  -9  11   4       11.21       14.18      8.50 o 
  -8  11   4       35.85       26.36      7.82 o 
  -7  11   4       12.91       16.53      6.99 o 
  -6  11   4        0.49       -4.81      6.06 o 
  -5  11   4      317.61      322.07     16.61 o 
  -4  11   4      420.11      417.13     18.04 o 
  -3  11   4       79.48       86.90     11.35 o 
  -2  11   4     1729.02     1638.64     29.49 o 
  -1  11   4      108.45      110.98      6.00 o 
   0  11   4       66.40       91.59      5.65 o 
   1  11   4      411.46      417.05     10.52 o 
   2  11   4       34.40       33.90      4.82 o 
   3  11   4        6.96        4.62      5.03 o 
   4  11   4      321.48      273.96     11.01 o 
   5  11   4      346.28      328.53     12.67 o 
   6  11   4      100.75      129.22     10.18 o 
   7  11   4        6.36       15.00      8.96 o 
   8  11   4      100.08      123.18     12.63 o 
   9  11   4       17.53       12.12      9.66 o 
  10  11   4       54.17       49.01     11.63 o 
 -10  12   4       10.26       12.72     10.62 o 
  -9  12   4       35.53       40.04     10.59 o 
  -8  12   4      120.19      129.04     11.05 o 
  -7  12   4       17.88       15.87      7.32 o 
  -6  12   4       28.22       25.78      7.35 o 
  -5  12   4      146.79      160.32     12.73 o 
  -4  12   4        2.59       32.81      8.64 o 
  -3  12   4      123.38       92.40     10.49 o 
  -2  12   4      125.70      118.34      9.32 o 
  -1  12   4     1016.24      900.29     26.01 o 
   0  12   4      614.36      569.10     17.39 o 
   1  12   4       20.21       11.86      6.40 o 
   2  12   4      340.86      274.07     11.48 o 
   3  12   4       17.33       27.00      8.22 o 
   4  12   4        5.26       14.90      8.13 o 
   5  12   4      262.36      279.33     13.42 o 
   6  12   4      333.05      310.65     22.02 o 
   7  12   4        9.61        6.90      8.92 o 
   8  12   4      249.87      273.33     17.18 o 
   9  12   4        0.83        5.04      9.59 o 
  -9  13   4        0.65       -7.57      8.92 o 
  -8  13   4        6.99        1.63      8.93 o 
  -7  13   4       58.54       54.62     10.74 o 
  -6  13   4       36.30       52.80      9.88 o 
  -5  13   4       56.57       55.28      9.78 o 
  -4  13   4       20.44       17.25      8.19 o 
  -3  13   4        0.21        4.81      7.26 o 
  -2  13   4        1.67       -4.35      6.73 o 
  -1  13   4        2.21       -0.93      5.79 o 
   0  13   4       18.10       13.80      6.34 o 
   1  13   4       10.52        3.24      5.98 o 
   2  13   4       20.02       14.59      6.03 o 
   3  13   4      108.99       73.33      8.42 o 
   4  13   4       21.55       16.30      8.20 o 
   5  13   4       86.60       89.28     11.09 o 
   6  13   4       39.88       66.69     10.72 o 
   7  13   4       67.44       75.88     11.59 o 
   8  13   4        0.37       17.70      9.83 o 
  -8  14   4       21.71       22.91     10.74 o 
  -7  14   4       59.20       66.92     12.01 o 
  -6  14   4      110.49      127.87     15.51 o 
  -5  14   4       15.81       18.83      9.05 o 
  -4  14   4        3.91       -4.96      7.82 o 
  -3  14   4       60.01       68.03     10.40 o 
  -2  14   4       19.26       16.79      8.15 o 
  -1  14   4       10.28       13.40     10.10 o 
   0  14   4       47.92       36.80      7.35 o 
   1  14   4       33.54       23.90      6.98 o 
   2  14   4       50.31       37.72      6.97 o 
   3  14   4       22.16       31.76      9.21 o 
   4  14   4      123.24      150.71     13.31 o 
   5  14   4        0.99       -8.32      8.32 o 
   6  14   4       58.83       83.08     12.10 o 
   7  14   4       48.20       58.30     14.21 o 
  -6  15   4       15.81       13.34      9.87 o 
  -5  15   4       19.19       14.54      9.32 o 
  -4  15   4        3.76       -4.78      8.26 o 
  -3  15   4        0.08       -5.11      8.08 o 
  -2  15   4       17.03       10.73      8.52 o 
  -1  15   4       17.39        4.48      8.44 o 
   0  15   4       14.14       23.27      8.85 o 
   1  15   4       19.78        8.41     11.76 o 
   2  15   4       57.82       74.79     11.18 o 
   3  15   4       12.28       18.73     13.77 o 
   4  15   4        2.15        5.51      9.11 o 
   5  15   4        2.70       13.33     11.53 o 
   6  15   4       10.46       -0.23     11.67 o 
  -4  16   4        6.73       -2.85     19.93 o 
  -3  16   4       28.86        9.13     11.60 o 
  -2  16   4       34.12       33.71     13.61 o 
  -1  16   4       43.03       35.45     12.28 o 
   0  16   4        0.04       -0.14     10.19 o 
   1  16   4        8.98       -2.17     10.53 o 
   2  16   4       30.71       47.40     13.41 o 
   3  16   4        0.12        1.49     10.94 o 
   4  16   4       73.47      104.34     23.45 o 
 -13   0   5      143.98      160.68     16.80 o 
 -11   0   5        1.07       -6.93      6.93 o 
  -9   0   5      128.13      144.76      8.81 o 
  -7   0   5       11.28       15.60      4.16 o 
  -5   0   5     1735.41     1827.09     36.92 o 
  -3   0   5     3524.86     3514.04     57.82 o 
  -1   0   5    65603.94    64462.25   1123.00 o 
   1   0   5       93.74      187.36      4.39 o 
   3   0   5     6913.99     6852.00    124.43 o 
   5   0   5      307.24      229.85     10.00 o 
   7   0   5     1617.99     1541.92     33.30 o 
   9   0   5      189.48      176.27     10.12 o 
  11   0   5      462.22      516.41     26.36 o 
  13   0   5        4.87        2.52     11.20 o 
 -14   1   5        7.83       14.29     17.53 o 
 -13   1   5       11.77       12.42      7.52 o 
 -12   1   5       35.72       36.02      7.70 o 
 -11   1   5        7.30        4.27      5.23 o 
 -10   1   5      146.79      143.14      7.97 o 
  -9   1   5      160.54      158.17      6.34 o 
  -8   1   5      363.38      396.06      9.16 o 
  -7   1   5       52.75       55.24      3.82 o 
  -6   1   5      366.72      363.43      8.36 o 
  -5   1   5      108.42      137.92      4.31 o 
  -4   1   5      555.59      519.06      8.57 o 
  -3   1   5    11770.38    11246.06    134.70 o 
  -2   1   5    12768.41    12019.98    136.80 o 
  -1   1   5     6808.25     6459.66    104.50 o 
   0   1   5    14060.84    13656.24    218.02 o 
   1   1   5       43.00       37.63      1.25 o 
   2   1   5     3819.32     3672.04     44.95 o 
   3   1   5     1220.27     1238.55     17.56 o 
   4   1   5      940.33      974.39     14.80 o 
   5   1   5      559.49      756.20     12.56 o 
   6   1   5      732.13      703.31     13.53 o 
   7   1   5       49.84       66.37      4.39 o 
   8   1   5       60.89       53.23      4.86 o 
   9   1   5      103.33      106.87      7.19 o 
  10   1   5        0.15        0.25      6.33 o 
  11   1   5       18.98       14.03      7.47 o 
  12   1   5      151.02      144.62     14.42 o 
  13   1   5        3.57       15.69      8.45 o 
 -14   2   5        2.48        7.41      9.61 o 
 -13   2   5        1.25       11.62      9.01 o 
 -12   2   5        6.68        2.55      6.80 o 
 -11   2   5        0.39        3.38      8.30 o 
 -10   2   5      446.98      482.16     13.77 o 
  -9   2   5        2.00        0.74      4.17 o 
  -8   2   5       16.60       17.44      3.46 o 
  -7   2   5       15.53       19.24      3.23 o 
  -6   2   5     2024.47     2032.68     28.57 o 
  -5   2   5     2342.43     2052.28     28.29 o 
  -4   2   5     1875.99     1766.23     24.20 o 
  -3   2   5     2480.67     2368.89     31.27 o 
  -2   2   5     3570.28     3408.47     44.06 o 
  -1   2   5       25.51       18.40      2.19 o 
   0   2   5     2468.12     2029.60     33.92 o 
   1   2   5      292.47      439.61      5.99 o 
   2   2   5     1135.58     1015.26     13.50 o 
   3   2   5     5636.35     5768.23     74.47 o 
   4   2   5     6239.88     6480.19     83.84 o 
   5   2   5       97.89      137.87      4.67 o 
   6   2   5      464.87      492.66     10.60 o 
   7   2   5      100.32      112.18      6.54 o 
   8   2   5      261.69      238.41     11.03 o 
   9   2   5      137.20      168.29      8.78 o 
  10   2   5       24.62       28.58      7.48 o 
  11   2   5        5.35        4.38      6.80 o 
  12   2   5        5.64       16.28      8.11 o 
  13   2   5       18.51       21.42      8.87 o 
 -14   3   5        0.80       -9.34      9.34 o 
 -13   3   5       30.93       23.54      9.88 o 
 -12   3   5        3.83        8.99      7.80 o 
 -11   3   5       11.67       15.75      6.27 o 
 -10   3   5      130.25      147.36      9.15 o 
  -9   3   5      153.74      144.19      6.67 o 
  -8   3   5       28.03       23.56      3.87 o 
  -7   3   5      164.14      151.94      5.40 o 
  -6   3   5       97.10       99.76      4.25 o 
  -5   3   5       42.86       29.59      2.78 o 
  -4   3   5       12.72        8.73      2.12 o 
  -3   3   5     8723.10     8064.44    103.03 o 
  -2   3   5     1515.74     1493.29     20.20 o 
   0   3   5      104.02      138.22      2.75 o 
   1   3   5       34.38       27.97      1.80 o 
   2   3   5      261.40      224.31      4.28 o 
   3   3   5      296.76      267.02      5.68 o 
   4   3   5      206.39      191.63      8.44 o 
   5   3   5      574.04      642.68     12.02 o 
   6   3   5      386.81      408.95      9.44 o 
   7   3   5      370.23      373.92      9.62 o 
   8   3   5       22.66       17.54      3.97 o 
   9   3   5       43.02       43.38      6.79 o 
  10   3   5      244.37      225.54     12.17 o 
  11   3   5       25.49       12.40      7.29 o 
  12   3   5       16.87       17.51      8.15 o 
  13   3   5       14.88       22.21      8.94 o 
 -14   4   5        5.57        7.00     10.24 o 
 -13   4   5        2.31       -3.98      8.92 o 
 -12   4   5       36.08       36.41      9.94 o 
 -11   4   5      138.27      143.11      9.30 o 
 -10   4   5      288.37      275.81     11.55 o 
  -9   4   5        0.94       -3.71      3.71 o 
  -8   4   5      565.79      588.70     12.62 o 
  -7   4   5       35.87       35.34      3.76 o 
  -6   4   5      226.75      270.35      6.83 o 
  -5   4   5       47.66       53.43      3.70 o 
  -4   4   5     1039.52      986.13     14.80 o 
  -3   4   5     3559.78     3643.53     47.83 o 
  -2   4   5       11.46        7.76      1.22 o 
  -1   4   5       31.58       24.18      1.47 o 
   0   4   5     2143.20     2125.01     28.28 o 
   1   4   5      980.57      995.29     12.72 o 
   2   4   5      136.65      193.15      4.99 o 
   3   4   5     1045.47     1081.87     16.06 o 
   4   4   5       10.55       20.77      2.61 o 
   5   4   5        0.13       -1.47      2.33 o 
   6   4   5       32.72       41.53      3.61 o 
   7   4   5        0.77       -2.97      2.97 o 
   8   4   5      137.59      143.65      6.45 o 
   9   4   5      266.16      238.94     10.80 o 
  10   4   5       81.19       84.20      8.99 o 
  11   4   5       60.79       55.35      9.05 o 
  12   4   5        4.73       -1.79      7.39 o 
  13   4   5        0.33       -7.93      7.93 o 
 -13   5   5        1.73       -4.26     13.57 o 
 -12   5   5        4.45        8.96      8.74 o 
 -11   5   5       11.23       19.10      7.41 o 
 -10   5   5       33.48       27.39      6.42 o 
  -9   5   5       11.83       -2.47      4.35 o 
  -8   5   5        0.02       -0.06      4.43 o 
  -7   5   5       56.73       57.97      4.37 o 
  -6   5   5       95.21      101.28      4.81 o 
  -5   5   5      326.60      340.95      8.06 o 
  -4   5   5      640.23      628.13     10.60 o 
  -3   5   5      100.04      106.16      3.37 o 
  -2   5   5      110.69       79.26      3.29 o 
  -1   5   5        0.52        0.76      1.29 o 
   0   5   5      262.28      270.60      6.48 o 
   1   5   5       11.43        6.26      1.27 o 
   2   5   5       25.12       28.15      2.22 o 
   3   5   5      745.31      702.37     10.86 o 
   4   5   5       11.93       22.00      2.56 o 
   5   5   5     1289.66     1335.54     20.31 o 
   6   5   5       55.78       56.96      4.09 o 
   7   5   5      100.75       92.14      5.10 o 
   8   5   5       30.60       16.34      4.58 o 
   9   5   5        1.58       -2.72      5.35 o 
  10   5   5       89.31       79.80      8.99 o 
  11   5   5       82.98       87.71      9.79 o 
  12   5   5       15.03       11.52      7.98 o 
  13   5   5       28.58       29.75     10.70 o 
 -13   6   5       19.89       21.27     13.59 o 
 -12   6   5       21.78       14.25      9.35 o 
 -11   6   5       17.43       21.86      7.75 o 
 -10   6   5       32.49       41.90      8.53 o 
  -9   6   5      157.30      141.42      8.64 o 
  -8   6   5        6.14        2.80      3.84 o 
  -7   6   5      181.22      185.88      6.84 o 
  -6   6   5       82.87       91.71      5.02 o 
  -5   6   5       52.83       71.63      4.20 o 
  -4   6   5        0.84        1.81      2.27 o 
  -3   6   5      665.66      732.34     14.13 o 
  -2   6   5       81.20       79.44      3.13 o 
  -1   6   5      675.16      771.60     11.34 o 
   0   6   5      114.46      127.73      3.62 o 
   1   6   5     8137.17     9065.44    109.52 o 
   2   6   5     1025.75     1239.53     17.31 o 
   3   6   5     1112.39     1234.46     17.49 o 
   4   6   5      157.51      197.61      5.54 o 
   5   6   5      797.29      772.86     12.76 o 
   6   6   5       35.87       35.51      4.30 o 
   7   6   5       37.71       37.67      4.97 o 
   8   6   5      242.43      219.76      9.15 o 
   9   6   5       51.30       45.69      7.77 o 
  10   6   5        6.35        3.79      6.56 o 
  11   6   5        9.97       17.64     10.05 o 
  12   6   5        0.59       -7.95      9.00 o 
 -13   7   5        3.01       -3.58      9.93 o 
 -12   7   5        0.86       13.12      9.29 o 
 -11   7   5      210.85      192.87     12.61 o 
 -10   7   5       46.39       52.89      8.44 o 
  -9   7   5      106.78      139.91     10.51 o 
  -8   7   5       20.66       22.35      5.01 o 
  -7   7   5        8.02       17.95      4.16 o 
  -6   7   5        9.90        8.78      3.19 o 
  -5   7   5      106.81       98.49      4.50 o 
  -4   7   5      805.45      903.94     14.98 o 
  -3   7   5       13.57       14.70      2.56 o 
  -2   7   5       25.42       30.13      2.81 o 
  -1   7   5      455.85      530.24     10.18 o 
   0   7   5     1221.19     1418.55     20.71 o 
   1   7   5      334.72      290.66      6.22 o 
   2   7   5      349.01      323.87      6.72 o 
   3   7   5      119.09      134.13      4.33 o 
   4   7   5        2.74        5.87      2.53 o 
   5   7   5       10.85       16.71      3.18 o 
   6   7   5      114.37      131.47      5.49 o 
   7   7   5      111.32      124.45      6.33 o 
   8   7   5      266.51      294.22     11.60 o 
   9   7   5       18.41        8.09      6.66 o 
  10   7   5        0.70        1.35      6.87 o 
  11   7   5        1.09        1.65      8.81 o 
  12   7   5       32.85       36.50     10.79 o 
 -12   8   5       79.40       98.82     12.85 o 
 -11   8   5        0.17       -0.98      8.42 o 
 -10   8   5       56.08       79.54     12.52 o 
  -9   8   5        1.85       -6.37      6.37 o 
  -8   8   5      128.07      126.44      9.58 o 
  -7   8   5      152.27      119.18      6.42 o 
  -6   8   5      353.55      366.34      9.75 o 
  -5   8   5      276.74      280.53      8.16 o 
  -4   8   5        6.37        2.69      2.96 o 
  -3   8   5        5.78        7.61      2.62 o 
  -2   8   5      154.82      150.76      5.31 o 
  -1   8   5       18.92       19.37      2.65 o 
   0   8   5        7.37        6.37      2.20 o 
   1   8   5       15.48       20.79      2.59 o 
   2   8   5        2.81        2.52      2.32 o 
   3   8   5       49.39       49.47      3.34 o 
   4   8   5      113.97      119.22      4.81 o 
   5   8   5      144.65      143.65      5.60 o 
   6   8   5      452.95      497.77     10.71 o 
   7   8   5       82.50       92.73      6.91 o 
   8   8   5      131.73      133.25      8.92 o 
   9   8   5        0.07       -6.20      6.23 o 
  10   8   5        0.06        3.39      8.82 o 
  11   8   5        9.07       -7.24      8.95 o 
  12   8   5       36.18       46.54     11.70 o 
 -12   9   5       40.24       29.98     10.87 o 
 -11   9   5       93.38       89.01     12.30 o 
 -10   9   5       11.26        3.03      7.24 o 
  -9   9   5        0.01        5.99      8.64 o 
  -8   9   5      397.73      418.54     20.66 o 
  -7   9   5       30.28       26.63      7.32 o 
  -6   9   5       41.35       41.64      4.89 o 
  -5   9   5      392.25      390.29     10.12 o 
  -4   9   5      688.13      662.13     14.58 o 
  -3   9   5       16.89       17.20      3.77 o 
  -2   9   5        0.04        0.45      3.03 o 
  -1   9   5       11.69       11.63      2.99 o 
   0   9   5       96.38       92.33      4.66 o 
   1   9   5        9.33        7.49      2.62 o 
   2   9   5      270.09      287.72      8.60 o 
   3   9   5      147.70      152.56      5.43 o 
   4   9   5       52.02       61.83      4.32 o 
   5   9   5      111.41      126.98      6.13 o 
   6   9   5       51.76       66.86      6.22 o 
   7   9   5      291.40      284.97     11.74 o 
   8   9   5       39.87       43.83      7.99 o 
   9   9   5       69.58       83.66     11.24 o 
  10   9   5        9.63       20.39      9.69 o 
  11   9   5       46.55       58.23     13.14 o 
 -11  10   5        6.39       -8.11      8.80 o 
 -10  10   5        0.28       -2.46      7.33 o 
  -9  10   5        0.94        6.17      7.32 o 
  -8  10   5       41.34       47.36      8.02 o 
  -7  10   5      396.60      366.53     14.97 o 
  -6  10   5      179.50      195.05     10.87 o 
  -5  10   5      200.36      190.27     10.43 o 
  -4  10   5      604.71      567.16     15.16 o 
  -3  10   5       67.69       68.06      5.32 o 
  -2  10   5      156.92      166.90      6.92 o 
  -1  10   5       76.18       84.36      5.00 o 
   0  10   5       98.97      122.11      5.22 o 
   1  10   5       91.04       71.21      4.89 o 
   2  10   5      319.20      335.61      9.35 o 
   3  10   5      126.77      131.03      5.99 o 
   4  10   5       79.38       55.72      5.81 o 
   5  10   5      329.83      343.60     11.11 o 
   6  10   5      178.63      179.31     15.13 o 
   7  10   5       25.36       44.56      8.09 o 
   8  10   5        7.03       21.16      9.07 o 
   9  10   5        1.58        7.65      8.94 o 
  10  10   5       72.04       90.12     12.64 o 
  11  10   5       74.94       97.52     13.61 o 
 -11  11   5       48.69       61.24     12.15 o 
 -10  11   5       27.69       33.12     10.83 o 
  -9  11   5        3.97       -7.24      7.24 o 
  -8  11   5       78.99       77.23     11.90 o 
  -7  11   5      307.28      300.99     14.02 o 
  -6  11   5        0.95       -1.83      6.25 o 
  -5  11   5     1786.66     1697.46     45.09 o 
  -4  11   5      329.84      354.73     17.00 o 
  -3  11   5      521.23      530.05     20.00 o 
  -2  11   5      144.31      113.27     10.05 o 
  -1  11   5       10.92        9.75      4.13 o 
   0  11   5       22.65       23.20      4.32 o 
   1  11   5       37.01       50.12      5.74 o 
   2  11   5      164.21      141.84      8.32 o 
   3  11   5      322.65      323.94     13.24 o 
   4  11   5        0.72        6.61      6.29 o 
   5  11   5       84.15       94.55      8.97 o 
   6  11   5      178.81      196.75     11.68 o 
   7  11   5      691.08      661.05     24.98 o 
   8  11   5       18.27       24.42      9.64 o 
   9  11   5        7.66       -3.84      8.97 o 
  10  11   5       33.30       20.99     18.98 o 
 -10  12   5        0.04        7.05     12.83 o 
  -9  12   5       60.05       70.49      9.99 o 
  -8  12   5       64.45       58.03     11.92 o 
  -7  12   5       42.17       51.58      9.43 o 
  -6  12   5       41.29       28.83      9.88 o 
  -5  12   5      186.64      186.34     17.95 o 
  -4  12   5     1342.16     1263.46     41.82 o 
  -3  12   5      450.26      433.61     19.07 o 
  -2  12   5       84.24       79.91      9.91 o 
  -1  12   5       49.69       30.82     10.56 o 
   0  12   5        2.26       25.95      9.96 o 
   1  12   5       53.82       47.77     10.28 o 
   2  12   5       33.35       36.20      6.57 o 
   3  12   5      206.94      207.36     18.11 o 
   4  12   5       66.27       58.19      7.99 o 
   5  12   5      275.83      293.09     13.76 o 
   6  12   5       75.38       67.80     12.96 o 
   7  12   5       30.16       14.83      9.01 o 
   8  12   5       73.02      112.33     13.44 o 
   9  12   5       61.15       53.88     11.71 o 
  -9  13   5        4.87        7.06      9.44 o 
  -8  13   5        0.79       -7.35      7.35 o 
  -7  13   5       37.27       41.65     10.21 o 
  -6  13   5        1.88        7.44      8.46 o 
  -5  13   5        4.98        3.61      7.71 o 
  -4  13   5        1.51        8.16      7.87 o 
  -3  13   5       39.18       38.93      8.75 o 
  -2  13   5      155.43      142.99     11.91 o 
  -1  13   5      221.00      202.18     11.41 o 
   0  13   5       91.16       67.88     19.06 o 
   1  13   5       34.18       14.43      6.47 o 
   2  13   5        0.04        3.10      5.50 o 
   3  13   5        0.76       -3.99      6.15 o 
   4  13   5       49.77       50.93     11.23 o 
   5  13   5       71.29       61.09     10.15 o 
   6  13   5        0.21        0.54      8.20 o 
   7  13   5        7.49       12.11      9.31 o 
   8  13   5       27.17       30.85     10.68 o 
  -8  14   5       41.61       28.48     10.66 o 
  -7  14   5        4.94        6.46      9.33 o 
  -6  14   5       37.84       38.75     10.38 o 
  -5  14   5        0.12       -3.34      8.17 o 
  -4  14   5       90.97       88.00     11.36 o 
  -3  14   5       21.85        9.80      8.06 o 
  -2  14   5       37.18       32.87      8.83 o 
  -1  14   5        3.32        4.13      6.27 o 
   0  14   5        7.98       13.73      6.68 o 
   1  14   5        0.95       -3.50      6.05 o 
   2  14   5       34.14       38.39      7.99 o 
   3  14   5        2.37       -4.79      8.34 o 
   4  14   5       31.16       54.78     15.35 o 
   5  14   5       29.41       35.67      9.84 o 
   6  14   5        5.63        0.28     10.23 o 
   7  14   5        0.61        5.26     12.00 o 
  -6  15   5        0.12        0.84      9.55 o 
  -5  15   5        0.72       -2.00      8.61 o 
  -4  15   5        1.81        1.06      8.82 o 
  -3  15   5       27.85       28.35      9.80 o 
  -2  15   5       56.24       60.50     10.71 o 
  -1  15   5        2.03       -6.97      7.77 o 
   0  15   5       16.79       15.11      8.66 o 
   1  15   5        1.76        9.75      8.94 o 
   2  15   5        0.25        9.05      7.69 o 
   3  15   5        9.78        9.89      9.30 o 
   4  15   5        1.95        1.77      9.08 o 
   5  15   5       97.62      110.58     15.68 o 
   6  15   5        0.74        9.23     11.69 o 
  -4  16   5       15.15       26.70     12.26 o 
  -3  16   5        0.23       -3.67     13.93 o 
  -2  16   5       22.69       54.01     12.73 o 
  -1  16   5       70.22       84.23     18.81 o 
   0  16   5        0.78       27.99     11.66 o 
   1  16   5        2.34        3.99      9.05 o 
   2  16   5        6.21       18.06     17.31 o 
   3  16   5        0.20       -3.97     10.61 o 
   4  16   5       78.40      112.41     16.41 o 
 -14   0   6        0.04        8.80     18.41 o 
 -12   0   6        4.03        7.90      9.38 o 
 -10   0   6      371.56      344.96     16.23 o 
  -8   0   6     1532.91     1615.04     34.52 o 
  -6   0   6     3312.86     3084.11     58.90 o 
  -4   0   6     3467.07     3419.72     63.38 o 
  -2   0   6    33728.72    31357.79    559.68 o 
   0   0   6      411.55      583.73     10.65 o 
   2   0   6     1464.93     1409.52     29.29 o 
   4   0   6      574.22      529.18     15.92 o 
   6   0   6     3630.61     3838.02     73.26 o 
   8   0   6       50.48       17.11      5.73 o 
  10   0   6       19.19       16.99     10.18 o 
  12   0   6      126.38      174.40     19.21 o 
 -14   1   6        2.28       12.24     18.57 o 
 -13   1   6        3.05       -1.05      8.51 o 
 -12   1   6        4.02       10.45      6.76 o 
 -11   1   6       39.73       32.59      5.99 o 
 -10   1   6        0.02        3.05      5.05 o 
  -9   1   6        0.13        3.26      3.67 o 
  -8   1   6      375.62      353.21      8.71 o 
  -7   1   6      547.47      551.30     10.56 o 
  -6   1   6      894.42      913.36     14.55 o 
  -5   1   6      122.87      111.93      3.92 o 
  -4   1   6     1409.53     1127.93     15.18 o 
  -3   1   6       12.34        7.99      1.58 o 
  -2   1   6    20600.26    20034.83    238.65 o 
  -1   1   6     6157.09     6362.66    169.44 o 
   0   1   6       58.61       69.15      2.07 o 
   1   1   6      727.22      688.26      8.78 o 
   2   1   6     3393.05     3616.13     50.54 o 
   3   1   6       68.28       76.81      3.14 o 
   4   1   6      704.38      783.99     12.48 o 
   5   1   6      912.00     1036.49     16.19 o 
   6   1   6        2.34       -2.80      2.80 o 
   7   1   6       43.25       52.45      4.19 o 
   8   1   6       11.00       10.61      3.83 o 
   9   1   6      403.63      371.47     11.96 o 
  10   1   6        0.49       -1.85      6.32 o 
  11   1   6        2.88        0.83      6.79 o 
  12   1   6        0.12        6.63      7.91 o 
  13   1   6       22.18       41.80      9.65 o 
 -14   2   6        7.18        2.78     12.96 o 
 -13   2   6        2.27       -8.05      8.05 o 
 -12   2   6        0.52        6.30      6.93 o 
 -11   2   6      200.11      192.45     10.20 o 
 -10   2   6     1000.67      987.64     20.82 o 
  -9   2   6       17.00       10.90      4.04 o 
  -8   2   6      824.26      781.97     15.02 o 
  -7   2   6      776.01      794.24     13.64 o 
  -6   2   6     1117.62     1037.23     16.10 o 
  -5   2   6      145.07      147.16      4.52 o 
  -4   2   6       88.51      129.12      3.60 o 
  -3   2   6       80.18      121.08      3.46 o 
  -2   2   6      444.44      435.80      6.76 o 
  -1   2   6     2718.30     2945.26     54.48 o 
   0   2   6      188.65      354.38      7.69 o 
   1   2   6      162.35      211.41      3.77 o 
   2   2   6       68.24       90.50      3.00 o 
   3   2   6     1618.80     1623.77     22.57 o 
   4   2   6      222.80      216.32      5.57 o 
   5   2   6      566.64      553.96     10.21 o 
   6   2   6        6.48       13.47      2.99 o 
   7   2   6      100.50      106.55      5.19 o 
   8   2   6      714.09      721.22     18.78 o 
   9   2   6      799.06      802.74     20.00 o 
  10   2   6      506.21      450.22     17.17 o 
  11   2   6       50.14       49.45      8.39 o 
  12   2   6       26.30       22.37      8.55 o 
  13   2   6        1.29       -7.88      7.88 o 
 -14   3   6       41.43       24.91     11.15 o 
 -13   3   6        7.52       12.70      9.35 o 
 -12   3   6       52.85       48.95     10.18 o 
 -11   3   6      323.49      327.33     12.85 o 
 -10   3   6       39.92       50.83      6.07 o 
  -9   3   6        1.36        3.89      3.87 o 
  -8   3   6      165.88      184.58      7.16 o 
  -7   3   6      723.01      684.39     13.22 o 
  -6   3   6       20.93       19.14      3.26 o 
  -5   3   6       23.33       29.79      2.64 o 
  -4   3   6       38.38       40.64      2.57 o 
  -3   3   6     1406.27     1463.01     18.94 o 
  -2   3   6     2553.71     2227.27     27.63 o 
  -1   3   6      541.73      433.26     10.44 o 
   0   3   6       30.68       33.74      2.14 o 
   1   3   6      891.12     1021.79     12.89 o 
   2   3   6      669.16      545.60      7.94 o 
   3   3   6      276.28      227.41      5.29 o 
   4   3   6        1.33       -2.01      2.01 o 
   5   3   6      367.91      391.38      8.24 o 
   6   3   6        6.77        4.21      2.85 o 
   7   3   6      687.57      649.54     13.45 o 
   8   3   6      141.50      131.27      6.72 o 
   9   3   6       15.38        8.49      6.00 o 
  10   3   6      277.62      247.56     21.39 o 
  11   3   6        0.66       -6.62      6.62 o 
  12   3   6       19.04       29.82      8.63 o 
  13   3   6       72.35       81.27     10.94 o 
 -14   4   6       37.13       81.00     16.95 o 
 -13   4   6        4.67        4.29      9.40 o 
 -12   4   6       27.70       23.72      9.33 o 
 -11   4   6      112.31      105.77      9.83 o 
 -10   4   6      139.60      183.97     12.96 o 
  -9   4   6      393.44      405.77     10.80 o 
  -8   4   6       57.53       72.49      4.92 o 
  -7   4   6        2.66        3.84      3.02 o 
  -6   4   6        5.75        1.00      2.74 o 
  -5   4   6     1501.36     1542.47     23.85 o 
  -4   4   6      837.36      775.74     12.22 o 
  -3   4   6      832.58      907.26     12.57 o 
  -2   4   6      117.85      126.56      3.97 o 
  -1   4   6      156.22      156.51      3.46 o 
   0   4   6     8577.16     8400.41     95.63 o 
   1   4   6        8.74        3.72      2.28 o 
   2   4   6      153.95      160.73      4.04 o 
   3   4   6        0.09       -0.50      1.81 o 
   4   4   6        0.71       -1.97      1.97 o 
   5   4   6      302.65      278.54      7.32 o 
   6   4   6      104.50      104.31      5.14 o 
   7   4   6        0.01       -2.87      2.87 o 
   8   4   6      613.63      597.85     12.74 o 
   9   4   6      811.85      732.41     25.55 o 
  10   4   6       40.68       38.52      7.75 o 
  11   4   6       41.69       32.75      8.09 o 
  12   4   6        2.54       16.03      8.07 o 
  13   4   6        0.28       -1.10     12.30 o 
 -13   5   6        0.01       -3.41      9.33 o 
 -12   5   6        1.94        0.75      8.73 o 
 -11   5   6       46.62       33.57      8.06 o 
 -10   5   6        6.49       -5.45      6.51 o 
  -9   5   6        2.00        0.28      4.35 o 
  -8   5   6        0.81       -1.65      3.39 o 
  -7   5   6        9.54        5.10      4.78 o 
  -6   5   6      353.42      311.33      8.04 o 
  -5   5   6       71.77       56.49      3.77 o 
  -4   5   6      100.78       92.08      4.44 o 
  -3   5   6      326.63      282.41      6.48 o 
  -2   5   6       35.33       26.64      2.04 o 
  -1   5   6      313.21      330.08      5.72 o 
   0   5   6     5170.33     5083.75     61.89 o 
   1   5   6     1571.79     1609.10     21.00 o 
   2   5   6     2035.26     2000.94     27.56 o 
   3   5   6       10.34        6.74      1.84 o 
   4   5   6       12.04       16.98      2.24 o 
   5   5   6       23.16       13.61      2.78 o 
   6   5   6      167.86      132.87      6.82 o 
   7   5   6       97.75      119.45      5.93 o 
   8   5   6       82.69       68.28      6.15 o 
   9   5   6        4.40       -5.06      5.06 o 
  10   5   6        3.54       -2.73      6.44 o 
  11   5   6        2.98       -6.74      6.74 o 
  12   5   6        7.07       -3.68      9.58 o 
  13   5   6        0.20       -5.01      9.77 o 
 -13   6   6       17.56       20.57     10.33 o 
 -12   6   6       22.90       31.23     16.90 o 
 -11   6   6        1.01       -6.69      6.69 o 
 -10   6   6      154.34      152.67     10.60 o 
  -9   6   6      310.18      304.66     12.09 o 
  -8   6   6      272.81      301.81     10.59 o 
  -7   6   6       43.65       55.89      4.48 o 
  -6   6   6      103.69      107.55      5.12 o 
  -5   6   6       12.66        9.17      2.68 o 
  -4   6   6      882.57      869.80     15.00 o 
  -3   6   6     1464.68     1537.11     19.59 o 
  -2   6   6     1096.56     1253.64     19.69 o 
  -1   6   6      710.51      776.85     12.17 o 
   0   6   6      536.35      610.04      9.36 o 
   1   6   6      759.71      890.60     12.89 o 
   2   6   6     2671.03     2765.86     40.09 o 
   3   6   6        8.02        7.38      2.17 o 
   4   6   6        9.93       14.30      2.65 o 
   5   6   6        0.04       -1.16      2.48 o 
   6   6   6        8.21        7.36      3.09 o 
   7   6   6       62.53       45.41      4.60 o 
   8   6   6        5.89       -1.38      5.08 o 
   9   6   6       46.60       60.11      8.14 o 
  10   6   6      105.27       97.10      9.76 o 
  11   6   6        2.96        0.47      9.85 o 
  12   6   6       22.49       30.86     11.80 o 
 -13   7   6       14.00        6.87     10.28 o 
 -12   7   6        0.00       -6.07      8.64 o 
 -11   7   6       32.82       18.27      7.96 o 
 -10   7   6       32.68       34.60      7.76 o 
  -9   7   6      187.26      190.81     11.22 o 
  -8   7   6       14.41       17.65      5.49 o 
  -7   7   6        3.00       -3.33      3.33 o 
  -6   7   6       18.83        8.59      3.36 o 
  -5   7   6       25.04       22.76      3.42 o 
  -4   7   6      169.63      172.56      6.53 o 
  -3   7   6     1197.49     1190.52     21.17 o 
  -2   7   6      315.22      357.95      7.96 o 
  -1   7   6        3.98        4.34      1.90 o 
   0   7   6       73.67      117.80      3.87 o 
   1   7   6     1127.92     1122.89     17.18 o 
   2   7   6      101.69       95.67      4.20 o 
   3   7   6      127.63      127.61      5.23 o 
   4   7   6      124.80      132.33      5.53 o 
   5   7   6      283.00      291.88      7.42 o 
   6   7   6     1380.07     1405.80     21.13 o 
   7   7   6      136.24      111.68      7.38 o 
   8   7   6      229.41      226.70     10.37 o 
   9   7   6      329.11      375.44     17.53 o 
  10   7   6       59.07       66.77     12.27 o 
  11   7   6       55.01       80.66     12.03 o 
  12   7   6       13.48       14.02     13.90 o 
 -12   8   6        3.96       -1.91      9.16 o 
 -11   8   6       11.88       12.19     10.13 o 
 -10   8   6      138.63      129.79     10.61 o 
  -9   8   6       23.37       21.23      7.03 o 
  -8   8   6      123.01      114.84      9.19 o 
  -7   8   6       19.29       23.38      5.46 o 
  -6   8   6       19.35       10.08      3.76 o 
  -5   8   6       29.51       35.00      3.92 o 
  -4   8   6      102.78       99.35      7.45 o 
  -3   8   6      905.62      890.83     19.22 o 
  -2   8   6      316.98      296.78     12.91 o 
  -1   8   6       56.40       55.57      3.88 o 
   0   8   6      231.22      230.42      6.81 o 
   1   8   6      216.93      233.46      6.98 o 
   2   8   6      194.98      228.83      6.46 o 
   3   8   6       25.01       27.72      3.02 o 
   4   8   6      515.68      541.56     10.32 o 
   5   8   6      844.49      807.84     13.94 o 
   6   8   6     1056.73     1028.98     17.05 o 
   7   8   6      142.61      141.98      8.54 o 
   8   8   6      232.86      199.01     10.17 o 
   9   8   6       33.20       30.77     10.20 o 
  10   8   6        2.21        9.60      8.81 o 
  11   8   6        3.43        5.95     11.93 o 
 -12   9   6       11.89       -4.18      9.44 o 
 -11   9   6       23.99       28.24     10.05 o 
 -10   9   6        8.60       12.19      7.73 o 
  -9   9   6        4.97        7.16      6.74 o 
  -8   9   6      269.64      259.81     12.86 o 
  -7   9   6        0.04       -6.12      6.12 o 
  -6   9   6        2.56        3.46      4.86 o 
  -5   9   6        7.36       10.27      4.19 o 
  -4   9   6      362.83      371.67      9.42 o 
  -3   9   6       20.75       18.05      4.95 o 
  -2   9   6        0.10        3.04      2.66 o 
  -1   9   6      300.11      315.38     11.77 o 
   0   9   6        1.40        1.97      2.64 o 
   1   9   6      104.01      117.18      5.36 o 
   2   9   6      159.97      175.30      6.68 o 
   3   9   6        2.43        1.71      3.13 o 
   4   9   6      666.06      691.93     13.37 o 
   5   9   6     1510.19     1527.67     24.39 o 
   6   9   6      122.95      125.06      8.10 o 
   7   9   6        0.17       -5.82      5.82 o 
   8   9   6       62.73       68.40     10.40 o 
   9   9   6       19.46       18.17      9.14 o 
  10   9   6        2.94       11.30      9.26 o 
  11   9   6        0.51       10.17     10.32 o 
 -11  10   6        4.51        2.97     10.01 o 
 -10  10   6        9.36       16.14      8.20 o 
  -9  10   6      153.93      158.00     11.42 o 
  -8  10   6        9.23       15.20      7.22 o 
  -7  10   6       30.44       26.53      7.34 o 
  -6  10   6      208.10      170.76     13.46 o 
  -5  10   6      246.53      235.71     11.16 o 
  -4  10   6        1.89        7.62      4.89 o 
  -3  10   6       49.14       56.92      5.98 o 
  -2  10   6      270.35      271.02     10.19 o 
  -1  10   6       58.61       39.41      3.93 o 
   0  10   6      125.23      116.92      5.36 o 
   1  10   6        2.79        5.82      3.23 o 
   2  10   6       33.33       42.08      4.27 o 
   3  10   6        0.22       -4.20      4.20 o 
   4  10   6      511.09      488.82     15.97 o 
   5  10   6      122.57      112.53      9.68 o 
   6  10   6      785.72      793.65     22.65 o 
   7  10   6      152.60      172.71     11.20 o 
   8  10   6        2.22       -3.56      8.18 o 
   9  10   6      194.45      208.27     15.51 o 
  10  10   6       13.81       15.61     10.17 o 
 -10  11   6       58.65       41.79      9.41 o 
  -9  11   6        9.56       11.46      7.77 o 
  -8  11   6       67.20       82.74      9.58 o 
  -7  11   6        2.57        4.98      6.73 o 
  -6  11   6      171.01      196.21     11.34 o 
  -5  11   6      424.19      427.55     31.28 o 
  -4  11   6      778.43      762.59     25.50 o 
  -3  11   6      290.17      308.48     15.29 o 
  -2  11   6      107.06       95.89      9.43 o 
  -1  11   6        9.34       12.36      5.24 o 
   0  11   6       44.75       55.47      8.70 o 
   1  11   6       50.31       32.14      5.96 o 
   2  11   6      108.14       97.06      8.08 o 
   3  11   6       51.19       50.31      6.64 o 
   4  11   6     1023.38      957.18     25.01 o 
   5  11   6      119.67      103.23     11.00 o 
   6  11   6       29.65       30.24      7.63 o 
   7  11   6        0.40        6.24      8.20 o 
   8  11   6        3.49       14.17      9.12 o 
   9  11   6       20.85       19.60     10.14 o 
  10  11   6       37.58       31.10     11.04 o 
 -10  12   6       12.71       19.55     10.37 o 
  -9  12   6        5.33        1.86      7.60 o 
  -8  12   6        7.34       -0.19      7.53 o 
  -7  12   6      231.81      206.01     20.66 o 
  -6  12   6      198.59      199.05     21.03 o 
  -5  12   6      134.70      151.48     13.12 o 
  -4  12   6       38.66       27.52      8.72 o 
  -3  12   6      196.98      143.93     12.86 o 
  -2  12   6      537.90      480.83     22.83 o 
  -1  12   6      159.55      178.34     12.90 o 
   0  12   6     1440.42     1374.27     32.38 o 
   1  12   6      110.07      128.22      9.58 o 
   2  12   6       14.10       15.13      6.12 o 
   3  12   6       52.91       46.50      7.60 o 
   4  12   6      204.90      198.12     11.32 o 
   5  12   6        6.78        7.98      6.77 o 
   6  12   6       88.39       79.53     11.02 o 
   7  12   6        1.28       -7.55      7.55 o 
   8  12   6       15.90        9.65      9.45 o 
   9  12   6       20.62       14.51     10.11 o 
  -9  13   6       14.82       19.79     10.46 o 
  -8  13   6        2.10       -1.19      8.20 o 
  -7  13   6       37.48       18.31      9.22 o 
  -6  13   6      149.00      144.01     17.80 o 
  -5  13   6       79.29       92.08     11.20 o 
  -4  13   6        1.08       -0.79      7.66 o 
  -3  13   6        2.05        6.60      7.61 o 
  -2  13   6        7.86        0.64      7.31 o 
  -1  13   6        0.10       -3.66      6.05 o 
   0  13   6       47.75       47.03      7.59 o 
   1  13   6       64.20       72.31      8.40 o 
   2  13   6       57.72       40.43      9.28 o 
   3  13   6       27.87       27.68      7.23 o 
   4  13   6        9.97       -2.14      6.30 o 
   5  13   6       11.49       22.61     13.12 o 
   6  13   6       56.71       45.44     11.17 o 
   7  13   6       70.84       67.18     11.76 o 
   8  13   6       46.78       63.27     11.78 o 
  -8  14   6       16.63       33.62     15.85 o 
  -7  14   6        0.52       -7.63      8.95 o 
  -6  14   6       26.11       20.69      9.67 o 
  -5  14   6       34.84       41.12      9.96 o 
  -4  14   6       50.32       62.11     10.43 o 
  -3  14   6       72.63       77.15     10.84 o 
  -2  14   6        5.93        7.45      7.76 o 
  -1  14   6        0.11        1.46      7.65 o 
   0  14   6        2.99        5.82      6.50 o 
   1  14   6        0.01       -5.82      6.00 o 
   2  14   6        0.01        7.56      6.13 o 
   3  14   6       71.30       55.82      8.46 o 
   4  14   6        1.97       -2.57      9.51 o 
   5  14   6       12.41       24.01      9.60 o 
   6  14   6       97.81      121.04     22.14 o 
   7  14   6       20.53        5.75      9.63 o 
  -6  15   6        4.87        4.56      9.45 o 
  -5  15   6        6.73       -0.89      8.84 o 
  -4  15   6        2.37       12.23      8.80 o 
  -3  15   6       22.71       19.33      9.89 o 
  -2  15   6       84.61      105.56     12.21 o 
  -1  15   6        7.42       19.00      7.56 o 
   0  15   6        8.70        7.11      7.10 o 
   1  15   6       27.83       40.84     10.18 o 
   2  15   6       13.60        5.52     14.32 o 
   3  15   6        3.03       12.40      9.79 o 
   4  15   6       13.67       -4.69      8.87 o 
   5  15   6        5.87       31.15     18.32 o 
  -4  16   6        2.29        3.55      9.62 o 
  -3  16   6        1.25       -3.12      9.10 o 
  -2  16   6       17.63       11.22     14.04 o 
  -1  16   6        8.93        8.01      9.33 o 
   0  16   6       16.66       31.58     10.34 o 
   1  16   6       31.27       35.65      9.39 o 
   2  16   6       13.89       18.77     10.26 o 
   3  16   6       27.05       37.86     11.22 o 
 -13   0   7       19.90        7.04     17.61 o 
 -11   0   7       20.32       21.42      8.09 o 
  -9   0   7       41.12       56.78     13.69 o 
  -7   0   7      169.42      196.41      8.65 o 
  -5   0   7      645.92      610.32     14.49 o 
  -3   0   7     1526.58     1401.90     27.08 o 
  -1   0   7     5544.22     5376.01     97.12 o 
   1   0   7     1575.80     1654.09     31.20 o 
   3   0   7     1411.59     1316.58     26.39 o 
   5   0   7     5689.84     5905.02    109.36 o 
   7   0   7      169.53      185.24     10.28 o 
   9   0   7      969.67     1005.29     30.27 o 
  11   0   7        0.87        5.53     10.18 o 
  13   0   7       32.80       63.42     21.05 o 
 -14   1   7       23.35       36.45     15.53 o 
 -13   1   7       10.14       -1.51     11.60 o 
 -12   1   7        0.54       -2.25      7.71 o 
 -11   1   7        0.00       -4.80      4.80 o 
 -10   1   7      489.11      496.11     20.42 o 
  -9   1   7        1.85       -0.96      3.87 o 
  -8   1   7      314.05      346.53      9.24 o 
  -7   1   7      473.44      469.64     10.36 o 
  -6   1   7      538.96      516.28      9.66 o 
  -5   1   7     5470.22     5111.19     66.55 o 
  -4   1   7     3340.45     3475.99     45.42 o 
  -3   1   7      201.71      179.80      3.70 o 
  -2   1   7       34.65       50.00      1.78 o 
  -1   1   7      465.63      472.79      9.01 o 
   0   1   7       33.85       30.08      1.18 o 
   1   1   7      566.06      629.53      8.29 o 
   2   1   7      297.00      224.76      4.68 o 
   3   1   7     3382.35     3395.92     44.78 o 
   4   1   7      840.29      895.93     13.95 o 
   5   1   7      306.27      364.33      7.93 o 
   6   1   7      735.69      702.15     12.62 o 
   7   1   7        8.94       18.81      3.71 o 
   8   1   7        3.88       -2.12      3.74 o 
   9   1   7        1.44       -3.52      5.01 o 
  10   1   7        1.29       -2.60      6.40 o 
  11   1   7        1.63        3.89      7.12 o 
  12   1   7       59.42       69.21     10.22 o 
  13   1   7        0.07       12.26      8.81 o 
 -14   2   7       15.23       18.93     13.57 o 
 -13   2   7       53.39       53.42     11.04 o 
 -12   2   7       21.20        7.57      8.29 o 
 -11   2   7       32.95       35.24      6.70 o 
 -10   2   7        1.75       10.59      4.94 o 
  -9   2   7      265.12      254.33      8.41 o 
  -8   2   7       55.63       67.50      4.79 o 
  -7   2   7      816.28      775.28     14.38 o 
  -6   2   7      416.27      359.23      8.34 o 
  -5   2   7      580.91      622.88     10.42 o 
  -4   2   7     2520.29     2633.43     35.08 o 
  -3   2   7     3053.82     3136.25     40.92 o 
  -2   2   7       33.49       45.19      1.86 o 
  -1   2   7      106.38       72.36      3.58 o 
   0   2   7     1403.15     1458.50     25.28 o 
   1   2   7      621.31      571.35      8.12 o 
   2   2   7      386.86      510.98      7.48 o 
   3   2   7     4810.18     4903.14     63.78 o 
   4   2   7     1396.06     1488.14     21.41 o 
   5   2   7     2471.46     2750.07     37.78 o 
   6   2   7      152.27      147.33      5.41 o 
   7   2   7     1622.78     1463.11     22.83 o 
   8   2   7      285.27      273.66      8.48 o 
   9   2   7      260.54      228.66     10.59 o 
  10   2   7       16.98       22.24      7.42 o 
  11   2   7       71.31       84.24      9.66 o 
  12   2   7       12.90       16.03      8.83 o 
  13   2   7        1.95       -6.00      8.29 o 
 -14   3   7       58.35       51.29     15.60 o 
 -13   3   7        1.54       13.16      9.67 o 
 -12   3   7        5.12        5.53      8.60 o 
 -11   3   7       75.54       85.83      9.16 o 
 -10   3   7      248.09      226.77      9.33 o 
  -9   3   7      108.95      125.50      7.94 o 
  -8   3   7      131.17      141.62      6.15 o 
  -7   3   7       60.60       53.07      4.19 o 
  -6   3   7      116.99      107.76      5.00 o 
  -5   3   7       35.69       53.03      3.38 o 
  -4   3   7      123.76      121.53      3.48 o 
  -3   3   7      790.60      691.86     10.48 o 
  -2   3   7      831.68      791.73     13.29 o 
  -1   3   7        6.25        5.31      2.20 o 
   0   3   7       91.74      138.17      7.14 o 
   1   3   7       73.07       69.54      2.33 o 
   2   3   7      691.85      737.83      9.61 o 
   3   3   7      967.68     1083.02     15.10 o 
   4   3   7      315.84      343.30      7.17 o 
   5   3   7      228.12      242.66      6.75 o 
   6   3   7      378.84      379.02      8.71 o 
   7   3   7      361.82      351.03      9.08 o 
   8   3   7      302.48      322.07      9.30 o 
   9   3   7      309.70      310.31     13.47 o 
  10   3   7       52.81       52.49     10.49 o 
  11   3   7        3.84        1.33      7.02 o 
  12   3   7       10.68       15.21      7.98 o 
  13   3   7        2.41       14.10     10.16 o 
 -13   4   7       60.19       79.38     11.94 o 
 -12   4   7      149.94      164.10     12.00 o 
 -11   4   7       93.60      104.45      9.77 o 
 -10   4   7       44.89       46.90      6.71 o 
  -9   4   7       26.59       31.30      4.66 o 
  -8   4   7       28.08       30.57      4.08 o 
  -7   4   7     1048.91      966.52     17.11 o 
  -6   4   7        8.19        9.25      3.34 o 
  -5   4   7       82.41       87.53      4.61 o 
  -4   4   7      158.14      191.56      4.82 o 
  -3   4   7      126.76       85.55      2.78 o 
  -2   4   7      109.36       81.24      2.44 o 
  -1   4   7     1107.95     1168.81     21.24 o 
   0   4   7      134.44      200.75      3.92 o 
   1   4   7      855.85      724.25     11.78 o 
   2   4   7      317.92      351.18      6.22 o 
   3   4   7      572.21      688.54     12.86 o 
   4   4   7      105.53      113.73      4.03 o 
   5   4   7      539.99      488.65      9.62 o 
   6   4   7      363.09      402.73      9.13 o 
   7   4   7      103.61       86.38      5.65 o 
   8   4   7       65.49       50.24      6.40 o 
   9   4   7       61.95       67.63      7.34 o 
  10   4   7       30.72       25.53      7.48 o 
  11   4   7       43.17       54.35      8.88 o 
  12   4   7        5.16       -1.18      9.33 o 
  13   4   7        7.26        0.71     10.08 o 
 -13   5   7        0.53        5.24      9.39 o 
 -12   5   7        1.42        5.27      8.75 o 
 -11   5   7       73.58       80.20      9.20 o 
 -10   5   7        0.16       -6.12      6.12 o 
  -9   5   7        0.59       -4.15      4.15 o 
  -8   5   7       11.44        9.22      3.70 o 
  -7   5   7       19.25       29.89      3.78 o 
  -6   5   7      190.25      190.74      6.35 o 
  -5   5   7       55.73       73.83      4.76 o 
  -4   5   7       97.61      111.95      3.68 o 
  -3   5   7     1455.06     1530.60     21.58 o 
  -2   5   7       15.13        9.52      1.77 o 
  -1   5   7      227.77      265.84      5.31 o 
   0   5   7      668.48      735.33     10.69 o 
   1   5   7      552.44      594.03      9.20 o 
   2   5   7       67.45       74.55      2.85 o 
   3   5   7     2039.14     2128.31     28.01 o 
   4   5   7        0.60        3.23      2.22 o 
   5   5   7      112.50      118.35      4.86 o 
   6   5   7      200.88      193.41      6.83 o 
   7   5   7       14.21       12.40      3.58 o 
   8   5   7      119.38       92.39      7.46 o 
   9   5   7       35.20       26.65      6.32 o 
  10   5   7       62.86       64.38      8.70 o 
  11   5   7       15.04       23.43      9.39 o 
  12   5   7        2.67        4.08      9.02 o 
 -13   6   7        0.16        2.59     10.63 o 
 -12   6   7       21.67       34.26      9.96 o 
 -11   6   7        3.76        0.87      7.20 o 
 -10   6   7        1.14       -5.76      5.76 o 
  -9   6   7      374.02      426.89     15.48 o 
  -8   6   7      177.44      179.21      7.25 o 
  -7   6   7       53.17       58.34      4.81 o 
  -6   6   7       56.63       56.34      4.54 o 
  -5   6   7      652.60      669.36     13.97 o 
  -4   6   7      569.13      547.22     11.78 o 
  -3   6   7      997.02     1053.47     17.30 o 
  -2   6   7      905.98      869.77     15.97 o 
  -1   6   7     3611.47     3825.44     54.17 o 
   0   6   7        4.67       -2.09      2.09 o 
   1   6   7      116.01      127.10      4.04 o 
   2   6   7      158.96      173.65      5.32 o 
   3   6   7        0.69        2.64      1.87 o 
   4   6   7       31.99       16.29      2.43 o 
   5   6   7       10.00       14.65      2.92 o 
   6   6   7        4.54        4.64      3.15 o 
   7   6   7      660.72      607.38     12.70 o 
   8   6   7       85.48       88.60      7.44 o 
   9   6   7       11.61       12.21      6.75 o 
  10   6   7        0.67       13.49     10.31 o 
  11   6   7       26.14       17.05      9.51 o 
  12   6   7        8.07       12.59      9.88 o 
 -13   7   7        4.18       -2.78     18.25 o 
 -12   7   7       34.14       44.56     11.38 o 
 -11   7   7        1.63       -6.75      7.11 o 
 -10   7   7       13.64       22.20      7.42 o 
  -9   7   7        8.24       -5.35      6.10 o 
  -8   7   7       74.53       75.02      6.93 o 
  -7   7   7      259.31      200.29      8.15 o 
  -6   7   7        8.07       15.57      3.48 o 
  -5   7   7      562.78      512.50     12.01 o 
  -4   7   7      644.28      644.63     12.21 o 
  -3   7   7      169.04      137.40      5.15 o 
  -2   7   7      362.73      338.12     11.14 o 
  -1   7   7     1119.77     1004.93     16.66 o 
   0   7   7      234.47      217.79      6.08 o 
   1   7   7       25.08       31.21      2.95 o 
   2   7   7      723.33      716.54     15.08 o 
   3   7   7      869.60      864.07     15.42 o 
   4   7   7       12.44       14.19      3.14 o 
   5   7   7      464.86      430.48      9.81 o 
   6   7   7      814.73      925.23     15.51 o 
   7   7   7       50.14       46.49      6.35 o 
   8   7   7       16.13       13.20      5.74 o 
   9   7   7       49.52       62.97     10.23 o 
  10   7   7       53.43       57.33     10.46 o 
  11   7   7        0.88       -0.98      9.00 o 
  12   7   7        2.06       13.36     10.30 o 
 -12   8   7       60.40       83.60     12.40 o 
 -11   8   7       13.68       23.23      8.18 o 
 -10   8   7       52.26       55.02      8.66 o 
  -9   8   7        4.72       -6.72      6.72 o 
  -8   8   7      209.41      211.32     11.36 o 
  -7   8   7        0.00        4.65      4.87 o 
  -6   8   7      113.68      109.42      6.38 o 
  -5   8   7        8.97        7.52      3.23 o 
  -4   8   7        0.29        2.01      2.86 o 
  -3   8   7       71.77       83.85      5.72 o 
  -2   8   7      783.05      820.67     16.20 o 
  -1   8   7       18.94       10.28      3.11 o 
   0   8   7       58.26       79.58      3.59 o 
   1   8   7      483.69      512.11      9.84 o 
   2   8   7        0.07       -0.90      2.38 o 
   3   8   7       52.50       48.14      3.62 o 
   4   8   7        6.92        5.67      3.19 o 
   5   8   7      119.22      131.30      5.93 o 
   6   8   7       22.48       26.23      5.10 o 
   7   8   7       15.28        8.66      6.17 o 
   8   8   7       10.19       25.21      7.29 o 
   9   8   7      125.95      123.39     12.30 o 
  10   8   7      116.30      153.00     19.84 o 
  11   8   7        9.08        6.80      9.67 o 
 -12   9   7        9.17       -2.66      9.55 o 
 -11   9   7       20.20       22.78      8.42 o 
 -10   9   7        0.70        4.75      8.36 o 
  -9   9   7       32.40       32.29      7.85 o 
  -8   9   7      317.54      307.42     15.57 o 
  -7   9   7      186.63      214.79     11.18 o 
  -6   9   7      160.65      121.93      7.79 o 
  -5   9   7        8.34        7.24      4.03 o 
  -4   9   7      108.67       91.98      5.72 o 
  -3   9   7       14.83       17.75      4.51 o 
  -2   9   7      170.57      165.88      6.79 o 
  -1   9   7       51.75       48.01      3.92 o 
   0   9   7      700.81      702.16     12.57 o 
   1   9   7       50.02       48.83      4.79 o 
   2   9   7      137.71      147.51      6.58 o 
   3   9   7      117.89      112.68      5.78 o 
   4   9   7      207.26      202.11      7.08 o 
   5   9   7       34.86       27.63      5.97 o 
   6   9   7      160.91      150.01     10.08 o 
   7   9   7       16.21       10.80      6.44 o 
   8   9   7      302.47      325.32     17.43 o 
   9   9   7        0.62        1.32      8.44 o 
  10   9   7       42.03       15.36     14.15 o 
  11   9   7        0.09        1.86     10.05 o 
 -11  10   7        1.65       14.78     11.97 o 
 -10  10   7        6.72        6.30      7.80 o 
  -9  10   7      111.97      103.38     10.10 o 
  -8  10   7        3.46        0.46      6.68 o 
  -7  10   7      247.81      222.07     11.89 o 
  -6  10   7        3.28        3.99      5.96 o 
  -5  10   7      229.42      217.91     15.48 o 
  -4  10   7        7.16       10.47      5.53 o 
  -3  10   7       92.37       85.71      6.72 o 
  -2  10   7      477.73      455.13     13.32 o 
  -1  10   7       10.08        4.25      3.75 o 
   0  10   7        5.58        8.07      3.71 o 
   1  10   7      432.40      388.23     10.21 o 
   2  10   7       84.48       75.18      5.46 o 
   3  10   7      371.14      367.11     11.14 o 
   4  10   7       29.39       47.58      8.92 o 
   5  10   7       88.04       79.38      8.19 o 
   6  10   7      153.53      172.45     10.87 o 
   7  10   7        2.42       -4.84      6.55 o 
   8  10   7       84.96       97.48     11.59 o 
   9  10   7        8.68        3.29      9.16 o 
  10  10   7        3.04       -1.03      9.67 o 
 -10  11   7        5.04       -0.07      7.78 o 
  -9  11   7      184.47      213.60     19.01 o 
  -8  11   7      101.08      102.81     10.02 o 
  -7  11   7      215.04      190.29     11.66 o 
  -6  11   7      199.74      193.21     16.70 o 
  -5  11   7        4.73        1.93      7.37 o 
  -4  11   7      278.91      284.73     15.25 o 
  -3  11   7      461.51      503.22     19.62 o 
  -2  11   7       42.18       37.34      7.75 o 
  -1  11   7      509.66      473.27     15.94 o 
   0  11   7      473.08      472.21     16.61 o 
   1  11   7      235.46      238.51     11.12 o 
   2  11   7      147.28      140.70      9.12 o 
   3  11   7        2.45        5.85      5.37 o 
   4  11   7      355.45      356.76     14.36 o 
   5  11   7      331.24      333.03     15.39 o 
   6  11   7       17.72       21.90      9.10 o 
   7  11   7      181.67      195.93     14.55 o 
   8  11   7        4.70       21.60      9.47 o 
   9  11   7        5.27       10.81      9.50 o 
 -10  12   7        3.06       12.09     12.36 o 
  -9  12   7       18.89        6.59      9.87 o 
  -8  12   7       23.19       26.99      8.17 o 
  -7  12   7        1.97        5.97      7.28 o 
  -6  12   7        0.58       14.45     10.78 o 
  -5  12   7        0.56        0.06      7.60 o 
  -4  12   7      171.49      189.79     13.17 o 
  -3  12   7      224.00      215.63     13.84 o 
  -2  12   7      814.93      808.07     26.55 o 
  -1  12   7      150.01      136.02      9.79 o 
   0  12   7       16.56        3.34      6.64 o 
   1  12   7     1344.24     1247.32     30.25 o 
   2  12   7        7.75        8.83      6.52 o 
   3  12   7      164.66      154.14     12.07 o 
   4  12   7      174.80      176.92     10.96 o 
   5  12   7        2.65        3.51      6.60 o 
   6  12   7       17.93       16.07      8.73 o 
   7  12   7       99.64       99.58     12.13 o 
   8  12   7        2.61       -7.63      8.54 o 
   9  12   7       65.88       67.35     19.31 o 
  -9  13   7       18.72        3.69     12.49 o 
  -8  13   7        5.84       -4.82      7.38 o 
  -7  13   7       25.46       12.48      9.22 o 
  -6  13   7       10.10       16.95      8.75 o 
  -5  13   7       13.42       14.52      8.50 o 
  -4  13   7        3.44        2.30      7.82 o 
  -3  13   7       35.27       33.01      8.52 o 
  -2  13   7       12.07        3.86      7.37 o 
  -1  13   7        0.61       -5.89      5.89 o 
   0  13   7      103.81      103.48      9.96 o 
   1  13   7        9.39        6.82      6.36 o 
   2  13   7        9.67        2.98      5.80 o 
   3  13   7       78.01       77.49      8.65 o 
   4  13   7       10.85        2.56      6.42 o 
   5  13   7        1.67        3.61     11.34 o 
   6  13   7        2.98        3.34      8.59 o 
   7  13   7        2.82        5.64     12.48 o 
   8  13   7        8.48       -8.76      9.01 o 
  -7  14   7        4.42        5.51      9.29 o 
  -6  14   7       38.13       30.79     10.17 o 
  -5  14   7       54.19       56.72     10.56 o 
  -4  14   7       70.52       76.41     11.25 o 
  -3  14   7        1.14       -5.76      7.75 o 
  -2  14   7      139.04      140.14     12.49 o 
  -1  14   7        8.67       -2.05      6.44 o 
   0  14   7       25.93       25.35      7.26 o 
   1  14   7       11.70       10.80      6.73 o 
   2  14   7       22.03       18.58      6.60 o 
   3  14   7       11.45       19.86      7.56 o 
   4  14   7       13.61       16.47      9.12 o 
   5  14   7       29.33       40.43     10.21 o 
   6  14   7        6.47       11.94     14.28 o 
   7  14   7        2.75        3.52     19.21 o 
  -6  15   7        1.78        0.87      9.35 o 
  -5  15   7       79.64      117.60     13.30 o 
  -4  15   7        6.49        1.06      9.46 o 
  -3  15   7       10.01        9.73      9.05 o 
  -2  15   7       59.38       58.91     10.91 o 
  -1  15   7       14.20       13.80      7.42 o 
   0  15   7        0.10        1.59      6.94 o 
   1  15   7        9.66       10.84      7.55 o 
   2  15   7        0.17       11.04      7.99 o 
   3  15   7        9.99       13.28      9.29 o 
   4  15   7        4.41       -3.18      9.22 o 
   5  15   7        2.31       14.69      9.91 o 
  -3  16   7        0.19       -8.94      8.94 o 
  -2  16   7        4.68       -5.42      9.06 o 
  -1  16   7        0.03        4.62      9.42 o 
   0  16   7      110.48      134.67     13.99 o 
   1  16   7        5.45       13.37      8.83 o 
   2  16   7       21.01       22.36     17.57 o 
   3  16   7        0.40      -12.25     25.61 o 
 -14   0   8       19.93       -6.08     17.77 o 
 -12   0   8      108.41      110.76     21.61 o 
 -10   0   8       18.23       15.58      7.87 o 
  -8   0   8      125.90      103.26      8.31 o 
  -6   0   8     5277.89     5334.75     98.76 o 
  -4   0   8      243.02      237.30      7.30 o 
  -2   0   8    30494.41    29748.94    536.49 o 
   0   0   8     2752.33     2308.98     42.66 o 
   2   0   8      754.51      936.13     30.07 o 
   4   0   8      180.82      222.20      7.98 o 
   6   0   8      139.50      153.26      7.82 o 
   8   0   8       91.94       87.59      7.80 o 
  10   0   8       52.02       38.74     11.02 o 
  12   0   8       72.70      102.10     15.61 o 
 -14   1   8        5.20       15.14     13.52 o 
 -13   1   8        8.84       -3.10     11.82 o 
 -12   1   8        8.76       -0.94      7.82 o 
 -11   1   8       35.58       22.21      5.67 o 
 -10   1   8        0.00        3.06      4.64 o 
  -9   1   8      329.23      332.36     10.31 o 
  -8   1   8      888.33      847.43     17.11 o 
  -7   1   8     2313.05     2154.30     32.75 o 
  -6   1   8     1025.59      892.09     15.34 o 
  -5   1   8      734.94      756.32     11.99 o 
  -4   1   8     2155.97     2000.26     27.05 o 
  -3   1   8     1416.92     1590.74     20.29 o 
  -2   1   8     1699.82     1760.49     23.36 o 
  -1   1   8     1747.69     1814.02     30.38 o 
   0   1   8      589.83      538.15      7.65 o 
   1   1   8      256.08      226.99      3.76 o 
   2   1   8       55.53       47.09      2.38 o 
   3   1   8      145.67      183.66      4.74 o 
   4   1   8       37.12       34.79      2.83 o 
   5   1   8      283.08      303.98      7.13 o 
   6   1   8      169.99      197.82      6.28 o 
   7   1   8      416.87      479.02     10.47 o 
   8   1   8        3.28        2.12      3.91 o 
   9   1   8      190.52      193.98      9.09 o 
  10   1   8       36.65       20.23      9.29 o 
  11   1   8       77.17       67.21     10.58 o 
  12   1   8       16.54       19.80      8.45 o 
  13   1   8      228.83      294.91     31.05 o 
 -14   2   8        0.51       18.21     13.85 o 
 -13   2   8       54.03       78.04     17.05 o 
 -12   2   8        1.80       -4.67      6.80 o 
 -11   2   8       21.69       24.42      6.58 o 
 -10   2   8        5.07        0.49      4.88 o 
  -9   2   8        9.08        5.37      4.16 o 
  -8   2   8       39.84       49.66      4.47 o 
  -7   2   8     1777.79     1763.50     27.57 o 
  -6   2   8     3320.72     3279.72     47.36 o 
  -5   2   8       80.48       62.42      4.00 o 
  -4   2   8     1722.49     1693.04     21.85 o 
  -3   2   8        0.84        4.20      2.54 o 
  -2   2   8     3732.72     3516.31     57.76 o 
  -1   2   8      269.51      189.95      6.20 o 
   0   2   8     1110.81     1007.70     18.29 o 
   1   2   8     2400.61     2457.71     32.98 o 
   2   2   8     1710.12     1814.20     21.04 o 
   3   2   8      138.97      156.78      4.41 o 
   4   2   8        0.10       -1.99      2.16 o 
   5   2   8      162.61      183.83      5.67 o 
   6   2   8        0.38        3.22      2.91 o 
   7   2   8        6.17       15.38      3.79 o 
   8   2   8      125.52      113.58      7.07 o 
   9   2   8        3.87        4.65      5.86 o 
  10   2   8       48.71       43.45      7.98 o 
  11   2   8       12.42       10.35      7.63 o 
  12   2   8       13.51       17.17      9.10 o 
  13   2   8        4.14       -3.63      9.86 o 
 -14   3   8        2.20       -9.62     12.85 o 
 -13   3   8       36.61       23.34     13.46 o 
 -12   3   8       24.23       33.89      8.26 o 
 -11   3   8       87.87      101.62      9.47 o 
 -10   3   8       17.98       19.84      6.03 o 
  -9   3   8       55.02       49.80      5.31 o 
  -8   3   8       97.06      105.11      5.55 o 
  -7   3   8       70.52       65.73      4.92 o 
  -6   3   8       22.67       23.01      3.14 o 
  -5   3   8     4640.63     4498.60     63.49 o 
  -4   3   8       13.52       -0.30      2.00 o 
  -3   3   8      114.45      153.00      4.16 o 
  -2   3   8      410.13      346.63      7.90 o 
  -1   3   8      468.61      457.98     11.28 o 
   0   3   8        6.51        7.11      2.70 o 
   1   3   8        7.02        6.70      1.37 o 
   2   3   8       62.81       96.73      2.81 o 
   3   3   8     1396.73     1411.61     23.45 o 
   4   3   8       28.82       59.30      3.32 o 
   5   3   8       78.16       67.69      3.88 o 
   6   3   8      209.93      175.58      6.04 o 
   7   3   8      143.76      170.68      6.52 o 
   8   3   8      462.73      414.65     12.28 o 
   9   3   8       74.36      110.76      8.43 o 
  10   3   8        8.59       25.91      7.35 o 
  11   3   8       65.40       45.49      8.79 o 
  12   3   8        0.10       -8.12      8.12 o 
  13   3   8        8.83        3.28     10.24 o 
 -13   4   8        9.50        0.08      9.44 o 
 -12   4   8       36.05       48.89      8.87 o 
 -11   4   8      122.69      177.37     11.42 o 
 -10   4   8       17.19        5.34      5.49 o 
  -9   4   8       52.88       37.91      5.11 o 
  -8   4   8       29.37       45.63      4.40 o 
  -7   4   8       22.76       21.65      3.61 o 
  -6   4   8       17.19       15.29      3.01 o 
  -5   4   8     1673.47     1645.52     23.52 o 
  -4   4   8        0.00       -1.57      2.10 o 
  -3   4   8       21.20        8.57      1.70 o 
  -2   4   8        0.00        8.03      1.86 o 
  -1   4   8       16.51        2.04      2.53 o 
   0   4   8     2018.64     2011.07     25.55 o 
   1   4   8      866.64      943.20     13.03 o 
   2   4   8       17.35       15.44      2.01 o 
   3   4   8       38.44       45.81      2.84 o 
   4   4   8       21.50       16.86      2.55 o 
   5   4   8      172.57      149.05      5.25 o 
   6   4   8      330.15      306.74      8.05 o 
   7   4   8       37.79       44.44      4.58 o 
   8   4   8        7.59        4.75      5.60 o 
   9   4   8      461.54      471.64     14.97 o 
  10   4   8       21.42       20.60      7.37 o 
  11   4   8        4.34        4.32      8.41 o 
  12   4   8        0.81       -6.55      9.10 o 
 -13   5   8      109.86      115.41     13.46 o 
 -12   5   8       46.79       51.48      9.15 o 
 -11   5   8       43.13       53.32      8.58 o 
 -10   5   8       29.65       16.29      6.76 o 
  -9   5   8       22.73       21.54      7.79 o 
  -8   5   8       27.21       21.39      4.03 o 
  -7   5   8       61.52       77.18      5.04 o 
  -6   5   8     1186.44     1287.72     23.09 o 
  -5   5   8        3.95       10.11      2.71 o 
  -4   5   8      232.20      252.11      6.60 o 
  -3   5   8     1010.30     1022.27     16.47 o 
  -2   5   8      246.04      199.31      7.95 o 
  -1   5   8     1071.23     1234.61     20.65 o 
   0   5   8     4295.92     4711.53     61.51 o 
   1   5   8        0.21       -1.97      1.97 o 
   2   5   8     2155.61     2229.63     28.86 o 
   3   5   8       90.08      149.62      4.65 o 
   4   5   8        2.36       -2.19      2.19 o 
   5   5   8        8.44        6.33      2.73 o 
   6   5   8      546.78      586.32     12.18 o 
   7   5   8      131.62      127.28      6.01 o 
   8   5   8      128.55      138.75      8.48 o 
   9   5   8        0.88       -3.79      5.35 o 
  10   5   8        1.10       -1.52      7.86 o 
  11   5   8        3.89       -5.01      8.43 o 
  12   5   8       51.67       42.34     11.36 o 
 -13   6   8       12.61       23.61     10.61 o 
 -12   6   8        0.64        5.58      8.05 o 
 -11   6   8        0.12       -7.72      7.72 o 
 -10   6   8       34.11       19.20      7.14 o 
  -9   6   8       60.06       64.58      7.04 o 
  -8   6   8       59.47       62.31      6.33 o 
  -7   6   8       58.32       55.07      5.12 o 
  -6   6   8      523.76      539.05     12.61 o 
  -5   6   8     1719.09     1653.15     25.82 o 
  -4   6   8      275.31      310.26      7.70 o 
  -3   6   8      781.37      837.41     15.67 o 
  -2   6   8      623.90      671.47     13.04 o 
  -1   6   8      568.51      525.43      9.23 o 
   0   6   8      236.27      259.29      5.96 o 
   1   6   8     1241.29     1358.90     19.95 o 
   2   6   8       80.17      112.88      4.52 o 
   3   6   8      261.86      233.59      6.61 o 
   4   6   8     1199.76     1180.88     19.75 o 
   5   6   8       10.69       13.09      3.19 o 
   6   6   8      141.88      138.11      6.42 o 
   7   6   8      186.28      214.37      8.63 o 
   8   6   8      636.53      625.04     16.97 o 
   9   6   8      141.13      111.41     11.34 o 
  10   6   8        6.49        4.01      8.60 o 
  11   6   8       17.00       14.62      9.70 o 
  12   6   8       22.52       34.69     11.07 o 
 -12   7   8        2.65        4.07      9.21 o 
 -11   7   8        1.54        0.26      7.15 o 
 -10   7   8        1.63       -3.86      6.49 o 
  -9   7   8       39.11       34.86     11.88 o 
  -8   7   8      330.14      321.47     11.79 o 
  -7   7   8       21.01       31.81      5.82 o 
  -6   7   8      203.11      212.13      7.92 o 
  -5   7   8        2.16        3.51      3.37 o 
  -4   7   8      123.27      125.16      5.71 o 
  -3   7   8      429.91      422.72     10.20 o 
  -2   7   8        0.81       -2.51      2.51 o 
  -1   7   8      224.21      193.54      5.50 o 
   0   7   8      168.21      161.32      5.07 o 
   1   7   8      755.30      810.22     14.32 o 
   2   7   8        8.36       -0.43      2.60 o 
   3   7   8      456.35      443.90     10.09 o 
   4   7   8      109.45      124.85      6.98 o 
   5   7   8      109.22      112.58      5.75 o 
   6   7   8      113.19      125.81      5.99 o 
   7   7   8        7.21        3.25      7.92 o 
   8   7   8      372.34      388.00     19.04 o 
   9   7   8       61.42       72.38     10.64 o 
  10   7   8        0.21        6.18      8.51 o 
  11   7   8       66.08       60.21     11.36 o 
 -12   8   8        4.28       21.90      9.81 o 
 -11   8   8        0.03        8.37      7.61 o 
 -10   8   8       89.24       95.81      9.72 o 
  -9   8   8        7.43       11.22      6.83 o 
  -8   8   8      624.62      633.65     19.35 o 
  -7   8   8      155.66      140.98      8.18 o 
  -6   8   8      104.32       96.26      6.15 o 
  -5   8   8        0.67        8.48      3.73 o 
  -4   8   8       89.79       74.96      5.10 o 
  -3   8   8      269.55      270.73      8.53 o 
  -2   8   8       74.81       63.63      4.47 o 
  -1   8   8      187.31      168.88      5.84 o 
   0   8   8      324.27      342.84      8.24 o 
   1   8   8      228.49      227.34      6.83 o 
   2   8   8        0.58       -2.89      2.89 o 
   3   8   8        0.00       -1.20      2.70 o 
   4   8   8      149.83      122.82      5.95 o 
   5   8   8      233.26      242.80      8.47 o 
   6   8   8      217.97      191.91     10.99 o 
   7   8   8       49.12       59.24      7.81 o 
   8   8   8       58.20       69.64     10.23 o 
   9   8   8       43.30       57.30     10.63 o 
  10   8   8        9.86        2.44      8.87 o 
  11   8   8       35.03       56.78     11.60 o 
 -12   9   8        0.36       -7.65     12.81 o 
 -11   9   8       42.95       50.47      9.27 o 
 -10   9   8       36.87       30.20      8.16 o 
  -9   9   8        6.18        1.44      6.73 o 
  -8   9   8       18.16       13.74      6.94 o 
  -7   9   8        3.15       -0.63      5.84 o 
  -6   9   8      727.78      671.11     22.47 o 
  -5   9   8       13.72       18.04      4.39 o 
  -4   9   8      158.75      138.61      8.80 o 
  -3   9   8      267.68      279.21     10.20 o 
  -2   9   8       22.76       32.97      4.74 o 
  -1   9   8        4.46       -0.38      3.02 o 
   0   9   8      125.70      109.54      5.36 o 
   1   9   8      212.94      185.93      6.80 o 
   2   9   8       19.56        6.12      3.66 o 
   3   9   8      126.04      123.80      6.86 o 
   4   9   8       33.98       40.53      4.86 o 
   5   9   8      253.61      237.56     14.44 o 
   6   9   8      212.62      197.32     10.95 o 
   7   9   8       18.22        8.36      6.39 o 
   8   9   8      141.67      117.86     11.90 o 
   9   9   8       40.00       25.09      9.48 o 
  10   9   8        9.58        5.02      9.41 o 
  11   9   8       61.18       66.59     19.85 o 
 -11  10   8        1.37       -7.64      7.64 o 
 -10  10   8        5.41        6.71      7.51 o 
  -9  10   8        3.04        8.38      7.24 o 
  -8  10   8       24.45       16.20      7.08 o 
  -7  10   8      314.62      356.70     14.61 o 
  -6  10   8        0.07       -5.68      5.68 o 
  -5  10   8       63.69       66.88      7.37 o 
  -4  10   8      324.63      338.44     13.35 o 
  -3  10   8       44.59       48.00      5.99 o 
  -2  10   8      732.13      728.24     16.37 o 
  -1  10   8        0.10       -3.51      3.51 o 
   0  10   8     1423.71     1439.89     24.40 o 
   1  10   8       53.94       59.35      7.57 o 
   2  10   8      298.67      271.26      9.43 o 
   3  10   8      195.07      183.28      8.90 o 
   4  10   8       20.05       14.13      6.03 o 
   5  10   8       14.07       10.42      6.24 o 
   6  10   8       85.46       78.76      8.73 o 
   7  10   8       27.51       22.92      7.21 o 
   8  10   8       66.04       61.17     10.61 o 
   9  10   8        2.21       -6.57      8.23 o 
  10  10   8        1.23       -3.88     11.03 o 
 -10  11   8       38.33       34.60      8.75 o 
  -9  11   8        4.36        8.92      7.42 o 
  -8  11   8        1.71       -0.80      6.82 o 
  -7  11   8       73.89       59.85      8.34 o 
  -6  11   8        2.05        2.96      6.37 o 
  -5  11   8        0.76        7.63      7.39 o 
  -4  11   8        7.78        4.03      7.55 o 
  -3  11   8       13.17       16.83      7.12 o 
  -2  11   8       14.31       -3.59      9.38 o 
  -1  11   8      107.19      101.18      8.05 o 
   0  11   8       44.79       45.25      6.80 o 
   1  11   8      939.62      930.17     26.75 o 
   2  11   8      605.64      530.35     16.86 o 
   3  11   8      229.56      198.33     10.37 o 
   4  11   8      268.25      272.35     16.59 o 
   5  11   8      123.29      112.67      9.44 o 
   6  11   8       11.19       17.14      6.98 o 
   7  11   8       12.48       18.10      8.70 o 
   8  11   8       94.42      122.84     12.85 o 
   9  11   8        5.41       18.52      9.74 o 
  -9  12   8       11.26        8.82      7.81 o 
  -8  12   8        8.78       -5.17      7.18 o 
  -7  12   8      103.58      110.30     10.20 o 
  -6  12   8        8.50        3.53      8.98 o 
  -5  12   8       34.22       29.46      8.91 o 
  -4  12   8        2.78       14.08     10.15 o 
  -3  12   8        0.59       -5.68      7.08 o 
  -2  12   8      165.61      151.27     11.95 o 
  -1  12   8       13.75        3.80      6.15 o 
   0  12   8       27.64       17.82      6.82 o 
   1  12   8     1408.42     1336.05     31.87 o 
   2  12   8      242.99      211.38     11.30 o 
   3  12   8       14.41       14.25      5.99 o 
   4  12   8      193.84      207.13     11.44 o 
   5  12   8       97.29       90.63     10.73 o 
   6  12   8       64.06       48.06     10.02 o 
   7  12   8       17.30       21.83      9.29 o 
   8  12   8       20.14       20.21     10.11 o 
  -8  13   8       10.38        8.76      7.86 o 
  -7  13   8       22.88       15.13      9.41 o 
  -6  13   8       62.76       63.02     10.79 o 
  -5  13   8        1.71        6.35      8.21 o 
  -4  13   8        3.51        1.58      7.76 o 
  -3  13   8       30.77       38.44      8.75 o 
  -2  13   8        2.32       -4.07      7.07 o 
  -1  13   8       27.64       23.83      6.83 o 
   0  13   8       46.35       58.84      7.81 o 
   1  13   8        5.72       -5.08      5.86 o 
   2  13   8       25.74       42.67      6.89 o 
   3  13   8        8.91       12.54      6.61 o 
   4  13   8        0.79        1.52      6.48 o 
   5  13   8       52.91       42.71      8.01 o 
   6  13   8        4.41        3.04      8.75 o 
   7  13   8      143.68      162.21     14.70 o 
  -7  14   8        4.79        5.98     13.60 o 
  -6  14   8       30.72       24.75     11.00 o 
  -5  14   8        3.26        9.69     10.24 o 
  -4  14   8       12.37        5.92      8.63 o 
  -3  14   8       29.32       16.94      8.91 o 
  -2  14   8       94.07       91.69     12.26 o 
  -1  14   8        5.47        5.89      6.59 o 
   0  14   8       10.90       17.50      7.00 o 
   1  14   8        9.72        5.09      6.85 o 
   2  14   8       13.52       14.94      6.62 o 
   3  14   8        6.08       -1.36      6.76 o 
   4  14   8       15.20        8.82      8.92 o 
   5  14   8        2.00       -4.71      8.42 o 
   6  14   8       91.63      106.33     12.90 o 
  -5  15   8        6.67        4.03      9.43 o 
  -4  15   8      101.71      113.70     12.90 o 
  -3  15   8       10.00        9.42     16.90 o 
  -2  15   8       14.75        7.70      9.07 o 
  -1  15   8        7.17        3.23      9.05 o 
   0  15   8        0.58       -4.80      6.85 o 
   1  15   8       74.38       69.67      9.29 o 
   2  15   8       15.03       25.34      7.34 o 
   3  15   8        5.19        4.54     16.96 o 
   4  15   8       10.48       10.74      9.56 o 
   5  15   8        4.04        5.76     13.93 o 
  -3  16   8        3.14       -5.50     10.98 o 
  -2  16   8        0.27       -0.21      9.99 o 
  -1  16   8        1.60       -7.80      8.86 o 
   0  16   8       28.69       58.02     11.54 o 
   1  16   8        9.84        5.71      8.53 o 
   2  16   8        8.58       24.87     12.30 o 
 -13   0   9        0.11       -5.44     16.65 o 
 -11   0   9        1.08        4.14     14.17 o 
  -9   0   9       66.05       57.01      7.71 o 
  -7   0   9      263.32      244.42     12.30 o 
  -5   0   9      135.86      137.93      6.89 o 
  -3   0   9     4717.31     4821.21     78.74 o 
  -1   0   9       19.67       53.98      2.56 o 
   1   0   9     4014.10     4157.78     85.57 o 
   3   0   9     1642.83     1848.33     75.16 o 
   5   0   9      208.02      234.58     14.37 o 
   7   0   9       46.54       35.26      5.97 o 
   9   0   9      161.87      165.33     12.40 o 
  11   0   9      315.40      366.97     23.24 o 
  13   0   9        4.12       37.62     19.69 o 
 -14   1   9       46.03       45.78     15.53 o 
 -13   1   9        7.17       10.86     12.15 o 
 -12   1   9       22.27       14.43      9.36 o 
 -11   1   9        1.93       -2.13      5.55 o 
 -10   1   9      460.50      465.68     12.96 o 
  -9   1   9      455.38      464.18     12.19 o 
  -8   1   9       14.51       16.09      3.90 o 
  -7   1   9      172.28      154.47      6.25 o 
  -6   1   9        3.33       -1.83      2.92 o 
  -5   1   9      316.20      350.92      8.29 o 
  -4   1   9     1867.01     1707.28     23.42 o 
  -3   1   9     1520.30     1393.53     20.86 o 
  -2   1   9     1111.78     1158.77     15.87 o 
  -1   1   9     3064.50     2958.07     38.42 o 
   0   1   9      897.53      834.38     11.79 o 
   1   1   9      739.41      680.90      8.68 o 
   2   1   9      653.13      638.72     10.09 o 
   3   1   9        9.27       15.02      2.25 o 
   4   1   9       27.91       29.25      2.81 o 
   5   1   9      165.67      162.45      5.30 o 
   6   1   9       49.12       39.38      3.77 o 
   7   1   9      790.97      740.62     13.88 o 
   8   1   9      362.01      366.61     11.56 o 
   9   1   9       35.64       23.56      6.19 o 
  10   1   9      358.67      399.62     16.20 o 
  11   1   9        0.06       -6.20      6.84 o 
  12   1   9       27.04       26.70     10.49 o 
  13   1   9       10.68        5.21     13.43 o 
 -14   2   9        7.17       12.88     13.46 o 
 -13   2   9        0.78        0.41     11.87 o 
 -12   2   9        5.86        7.57      9.07 o 
 -11   2   9       61.49       67.48     10.83 o 
 -10   2   9       25.26        9.18      5.58 o 
  -9   2   9      165.56      182.21      7.85 o 
  -8   2   9       20.86       20.70      4.17 o 
  -7   2   9      596.10      595.15     12.93 o 
  -6   2   9     1174.11     1138.12     18.57 o 
  -5   2   9       30.71       48.06      3.00 o 
  -4   2   9       35.63       21.60      2.41 o 
  -3   2   9        0.03       -1.56      1.72 o 
  -2   2   9     4400.11     4574.17     83.96 o 
  -1   2   9     1274.63     1387.51     27.38 o 
   0   2   9        1.07       -1.95      1.95 o 
   1   2   9     1591.96     1582.27     20.73 o 
   2   2   9      578.67      619.02      8.35 o 
   3   2   9     1253.18     1345.06     21.93 o 
   4   2   9      105.24      134.79      4.49 o 
   5   2   9        6.51        7.96      2.69 o 
   6   2   9     1417.62     1451.34     22.27 o 
   7   2   9      419.40      382.35      9.58 o 
   8   2   9       11.92       11.45      5.18 o 
   9   2   9      342.34      345.37     12.90 o 
  10   2   9      197.53      197.27     11.95 o 
  11   2   9       29.77       14.51      7.90 o 
  12   2   9        6.39       12.16     10.71 o 
 -13   3   9        0.66        2.42     12.48 o 
 -12   3   9       97.79       99.75     10.21 o 
 -11   3   9       47.24       79.90      9.01 o 
 -10   3   9      158.22      169.25      9.33 o 
  -9   3   9      519.68      499.69     14.37 o 
  -8   3   9      678.81      652.81     16.43 o 
  -7   3   9       64.31       75.33      4.56 o 
  -6   3   9       92.82      101.95      5.28 o 
  -5   3   9     1632.09     1699.22     24.02 o 
  -4   3   9       39.10       49.57      2.96 o 
  -3   3   9      178.93      186.42      4.59 o 
  -2   3   9       82.12      123.76      5.94 o 
  -1   3   9      254.72      260.41      7.99 o 
   0   3   9      831.86      841.96     16.32 o 
   1   3   9     2137.44     2242.50     29.92 o 
   2   3   9        9.64       13.25      1.90 o 
   3   3   9        8.76       -0.89      1.71 o 
   4   3   9      694.04      747.79     12.44 o 
   5   3   9      417.09      382.74      8.40 o 
   6   3   9        0.19        2.47      3.10 o 
   7   3   9     1521.57     1664.39     25.62 o 
   8   3   9      495.31      528.72     14.04 o 
   9   3   9      103.01      121.00      8.69 o 
  10   3   9       32.83       30.41      7.71 o 
  11   3   9        3.51       16.40      8.99 o 
  12   3   9        0.15       10.18      9.84 o 
 -13   4   9       12.26       13.69     12.90 o 
 -12   4   9       11.98       27.84      9.47 o 
 -11   4   9        0.34        6.89     10.67 o 
 -10   4   9       80.44       81.49      7.57 o 
  -9   4   9       18.48        9.37      5.23 o 
  -8   4   9      145.96      152.84      7.20 o 
  -7   4   9        8.23        9.57      3.10 o 
  -6   4   9      696.94      630.06     12.00 o 
  -5   4   9      140.36      126.32      4.88 o 
  -4   4   9      593.25      524.54      9.90 o 
  -3   4   9      156.23      132.25      4.05 o 
  -2   4   9      424.28      452.88     11.94 o 
  -1   4   9       24.12        9.06      4.41 o 
   0   4   9      407.52      491.22      9.88 o 
   1   4   9      511.43      521.05      9.24 o 
   2   4   9      396.48      387.45      7.44 o 
   3   4   9     1357.72     1393.93     18.09 o 
   4   4   9     1094.39     1141.99     16.52 o 
   5   4   9      129.23      132.98      5.11 o 
   6   4   9      155.80      123.85      5.44 o 
   7   4   9       10.37       12.68      3.97 o 
   8   4   9      217.18      169.96      9.21 o 
   9   4   9       37.47       26.02      6.37 o 
  10   4   9      176.77      206.36     15.50 o 
  11   4   9        1.50        5.19      8.66 o 
  12   4   9        0.19        4.31      9.38 o 
 -13   5   9        9.23      -11.86     11.86 o 
 -12   5   9        4.39       17.60      7.93 o 
 -11   5   9       14.13       24.69      8.29 o 
 -10   5   9       15.05       17.01      6.84 o 
  -9   5   9      161.50      212.03      9.83 o 
  -8   5   9        1.61        0.34      4.02 o 
  -7   5   9       51.37       35.06      4.59 o 
  -6   5   9        3.69        5.55      3.17 o 
  -5   5   9      825.47      815.74     14.53 o 
  -4   5   9      175.43      178.65      5.63 o 
  -3   5   9     1375.16     1409.29     21.66 o 
  -2   5   9      805.41      829.56     14.95 o 
  -1   5   9     1517.62     1605.94     24.25 o 
   0   5   9       65.11       76.58      3.06 o 
   1   5   9      489.75      545.83      9.42 o 
   2   5   9        1.32        5.96      2.28 o 
   3   5   9      302.18      318.00      6.37 o 
   4   5   9      136.95      155.42      5.85 o 
   5   5   9       13.84       14.45      3.26 o 
   6   5   9        0.02       -3.25      3.25 o 
   7   5   9        5.62        4.81      4.64 o 
   8   5   9       14.02       11.67      5.58 o 
   9   5   9        0.36       -7.15      7.15 o 
  10   5   9       10.92       -1.19      8.24 o 
  11   5   9       41.42       28.79      9.89 o 
  12   5   9        1.69        0.91      9.49 o 
 -13   6   9       17.17       11.19     13.46 o 
 -12   6   9       14.20       28.38      8.80 o 
 -11   6   9        2.72        5.29      7.30 o 
 -10   6   9        4.93        7.37      6.53 o 
  -9   6   9      152.73      170.20      9.36 o 
  -8   6   9        6.64        6.67      4.84 o 
  -7   6   9       49.14       41.02      4.93 o 
  -6   6   9        4.84       -2.42      3.50 o 
  -5   6   9      210.40      228.76      6.92 o 
  -4   6   9       15.07       20.72      3.84 o 
  -3   6   9      678.23      766.74     13.45 o 
  -2   6   9       37.74       40.67      3.29 o 
  -1   6   9        0.86        2.86      2.27 o 
   0   6   9      179.25      196.89      5.88 o 
   1   6   9     3008.59     3244.13     43.72 o 
   2   6   9      100.67      104.93      4.48 o 
   3   6   9        1.51        4.11      2.46 o 
   4   6   9        3.02        5.04      2.28 o 
   5   6   9     2560.28     2501.24     35.74 o 
   6   6   9       55.91       40.07      4.51 o 
   7   6   9        2.74       -4.69      5.27 o 
   8   6   9       10.77       18.72      9.15 o 
   9   6   9       24.17       17.76      9.81 o 
  10   6   9      209.41      224.69     15.33 o 
  11   6   9        1.30        3.48      9.30 o 
  12   6   9       18.58       23.10     10.82 o 
 -12   7   9       18.88       22.72      8.59 o 
 -11   7   9       10.28       13.81      7.64 o 
 -10   7   9       17.87       28.92      7.99 o 
  -9   7   9      303.99      283.41     13.17 o 
  -8   7   9      155.36      166.04      8.86 o 
  -7   7   9       17.53       16.57      5.04 o 
  -6   7   9       83.27       76.78      5.49 o 
  -5   7   9       23.87       26.89      4.11 o 
  -4   7   9      253.47      222.27      6.84 o 
  -3   7   9      378.37      393.31      9.84 o 
  -2   7   9     1320.30     1306.53     22.91 o 
  -1   7   9        5.11        0.28      2.57 o 
   0   7   9      245.88      208.37      5.72 o 
   1   7   9      196.55      203.58      5.90 o 
   2   7   9      158.59      156.87      5.55 o 
   3   7   9        1.76        3.38      2.52 o 
   4   7   9      852.55      867.08     16.37 o 
   5   7   9      168.30      143.87      6.88 o 
   6   7   9        0.50       -3.84      3.84 o 
   7   7   9      126.22      114.48      9.24 o 
   8   7   9       18.50       19.01      6.90 o 
   9   7   9        1.58       -0.33      8.68 o 
  10   7   9        0.44        5.01      8.73 o 
  11   7   9        1.85       -0.68      9.01 o 
 -12   8   9        2.36       20.42      8.72 o 
 -11   8   9      158.84      169.86     16.20 o 
 -10   8   9       56.07       57.88      8.68 o 
  -9   8   9      140.45      123.95      9.95 o 
  -8   8   9      320.14      308.29     13.31 o 
  -7   8   9       47.62       50.27      7.46 o 
  -6   8   9        0.93       -4.10      4.10 o 
  -5   8   9      396.04      345.87     10.08 o 
  -4   8   9       10.35       15.60      3.88 o 
  -3   8   9       37.06       56.17      4.58 o 
  -2   8   9     1306.26     1247.66     22.54 o 
  -1   8   9       36.28       35.58      3.28 o 
   0   8   9      223.61      256.01      9.26 o 
   1   8   9      307.09      299.27      7.90 o 
   2   8   9      202.33      223.79      8.28 o 
   3   8   9       63.87       67.43      5.15 o 
   4   8   9       89.09       82.33      6.11 o 
   5   8   9       22.85       22.43      6.45 o 
   6   8   9      483.07      456.47     15.60 o 
   7   8   9       15.81       20.13      6.81 o 
   8   8   9       43.91       25.13      7.35 o 
   9   8   9        9.85       19.70      9.36 o 
  10   8   9        0.23        3.71     13.14 o 
  11   8   9       20.48       26.01     12.17 o 
 -11   9   9        5.98        3.51      9.87 o 
 -10   9   9       25.31       14.02      7.73 o 
  -9   9   9      320.85      294.90     13.96 o 
  -8   9   9       76.87       72.22      8.48 o 
  -7   9   9        4.94       -3.68      7.14 o 
  -6   9   9       51.75       37.89      8.25 o 
  -5   9   9      147.04      162.63      8.00 o 
  -4   9   9      283.80      266.47     10.31 o 
  -3   9   9       47.20       48.68      5.54 o 
  -2   9   9       60.89       66.26      7.44 o 
  -1   9   9       33.87       33.44      4.18 o 
   0   9   9      349.12      322.18      9.34 o 
   1   9   9      151.08      163.94      8.39 o 
   2   9   9        7.66        4.99      3.69 o 
   3   9   9       45.16       55.12      4.92 o 
   4   9   9       21.18       23.20      5.29 o 
   5   9   9      101.73       68.71      7.64 o 
   6   9   9      263.64      237.65     11.84 o 
   7   9   9        2.53       -6.02      6.02 o 
   8   9   9        9.60       14.12      8.57 o 
   9   9   9       37.29       55.72     10.51 o 
  10   9   9        0.74        3.47      9.16 o 
 -11  10   9        4.60      -10.50     10.50 o 
 -10  10   9        8.60       17.13      7.98 o 
  -9  10   9        7.76        4.51      7.07 o 
  -8  10   9        0.53       -6.19      6.19 o 
  -7  10   9       35.58       20.90      6.92 o 
  -6  10   9       96.75       75.75      9.40 o 
  -5  10   9      177.58      188.88     12.27 o 
  -4  10   9        5.36        8.44      5.50 o 
  -3  10   9       23.61       23.16      5.88 o 
  -2  10   9      137.28      134.70      8.43 o 
  -1  10   9      580.49      545.67     14.01 o 
   0  10   9       35.43       45.16      4.87 o 
   1  10   9      300.31      282.71      8.96 o 
   2  10   9       35.30       34.11      5.44 o 
   3  10   9      177.67      160.85      9.94 o 
   4  10   9        0.01       -3.09      5.18 o 
   5  10   9       75.46       75.20      7.91 o 
   6  10   9        8.97       12.05      6.62 o 
   7  10   9        3.21       -2.53      6.30 o 
   8  10   9        7.13        2.05      8.48 o 
   9  10   9       27.88       43.33     11.08 o 
  10  10   9        9.96        9.74     10.08 o 
 -10  11   9       17.88       18.84      8.31 o 
  -9  11   9        0.78        8.00      7.57 o 
  -8  11   9       23.08       24.68      7.67 o 
  -7  11   9      257.89      276.72     13.44 o 
  -6  11   9        3.00       -7.17      7.17 o 
  -5  11   9       26.50       14.55     13.44 o 
  -4  11   9        7.46       11.35      7.49 o 
  -3  11   9        4.03       -6.08      6.08 o 
  -2  11   9       81.07       69.56     13.19 o 
  -1  11   9      223.66      176.68     10.44 o 
   0  11   9       38.87       39.49     10.81 o 
   1  11   9       12.96       22.89      6.10 o 
   2  11   9      122.86      114.71      8.59 o 
   3  11   9        1.74        5.65      5.92 o 
   4  11   9       32.31       24.54      6.48 o 
   5  11   9       15.53       21.25      7.57 o 
   6  11   9       13.68       11.89      6.81 o 
   7  11   9      109.02      119.66     17.11 o 
   8  11   9       18.69       29.85      9.70 o 
   9  11   9       12.32       10.62      9.31 o 
  -9  12   9        2.67        3.42      8.62 o 
  -8  12   9       38.96       47.16     11.21 o 
  -7  12   9        7.13        2.60      8.46 o 
  -6  12   9        1.34       -0.74      8.15 o 
  -5  12   9      382.68      338.15     17.36 o 
  -4  12   9      110.94      106.41     11.13 o 
  -3  12   9      151.97      129.92     11.49 o 
  -2  12   9      107.27       82.19     15.49 o 
  -1  12   9       30.47       17.84      6.57 o 
   0  12   9      326.07      334.68     13.79 o 
   1  12   9       84.70       98.06      8.75 o 
   2  12   9      167.49      176.91     10.36 o 
   3  12   9      157.72      153.92     10.41 o 
   4  12   9        0.22       -5.08      5.90 o 
   5  12   9       14.70        7.16      6.55 o 
   6  12   9        0.63        1.28      7.01 o 
   7  12   9       12.79        3.50      8.77 o 
   8  12   9        0.05       -8.62      8.62 o 
  -8  13   9        4.82        1.99      9.07 o 
  -7  13   9        2.67        0.94      8.79 o 
  -6  13   9       22.48       21.06      9.30 o 
  -5  13   9        1.33        4.89      8.36 o 
  -4  13   9       17.97       24.57     11.11 o 
  -3  13   9       10.79       -2.41      7.28 o 
  -2  13   9       18.17        7.89      7.89 o 
  -1  13   9       18.50        6.19      6.72 o 
   0  13   9      165.88      169.43     10.67 o 
   1  13   9        2.54       12.00      6.48 o 
   2  13   9        4.34       14.13      6.07 o 
   3  13   9        7.90        8.93      5.78 o 
   4  13   9       41.60       39.27      7.88 o 
   5  13   9       81.01       73.13      9.05 o 
   6  13   9       17.34       32.35     10.04 o 
   7  13   9       11.85       20.52      9.94 o 
  -7  14   9        0.08        2.30      9.52 o 
  -6  14   9        1.65       -0.40      8.88 o 
  -5  14   9       10.20       26.46      9.40 o 
  -4  14   9       17.24       17.18     13.86 o 
  -3  14   9        3.08       13.05      8.74 o 
  -2  14   9       55.40       62.93     10.16 o 
  -1  14   9       69.51       81.07     10.78 o 
   0  14   9        0.75       -3.23      6.00 o 
   1  14   9       38.72       25.38      7.38 o 
   2  14   9        5.64       -3.14      5.85 o 
   3  14   9        3.13       -3.44      6.55 o 
   4  14   9        1.72       -6.75      6.75 o 
   5  14   9        0.56        2.24      8.77 o 
   6  14   9        6.31        2.59      9.53 o 
  -5  15   9        0.45        4.68      9.26 o 
  -4  15   9        3.89       -7.93     12.28 o 
  -3  15   9       11.59       16.59      9.51 o 
  -2  15   9       13.14       14.81      9.25 o 
  -1  15   9       18.08       24.83      9.34 o 
   0  15   9        2.68        1.66      7.06 o 
   1  15   9       67.62       91.91      9.98 o 
   2  15   9        6.32       13.28      7.18 o 
   3  15   9       11.21       -7.01      8.93 o 
   4  15   9        4.71       -5.26      9.07 o 
  -2  16   9        0.00       13.44     11.26 o 
  -1  16   9        0.92        0.56     11.37 o 
   0  16   9       53.42       53.59     11.77 o 
   1  16   9       57.80       41.78     17.45 o 
 -12   0  10      150.91      178.11     17.70 o 
 -10   0  10       39.46       30.04     10.00 o 
  -8   0  10      321.14      359.23     14.19 o 
  -6   0  10       15.23        1.44      4.23 o 
  -4   0  10      717.62      633.85     20.70 o 
  -2   0  10     3113.24     3107.92     57.18 o 
   0   0  10        4.48       -1.88      1.88 o 
   2   0  10      459.60      468.82     11.47 o 
   4   0  10      620.77      616.80     15.21 o 
   6   0  10      151.76      156.03     10.05 o 
   8   0  10     1494.47     1564.57     41.05 o 
  10   0  10        9.42       30.14     10.92 o 
  12   0  10       73.99       71.39     21.93 o 
 -13   1  10        3.12        9.19     12.17 o 
 -12   1  10      100.77      100.16     12.25 o 
 -11   1  10       37.43       16.01      7.28 o 
 -10   1  10       92.76       89.46      7.46 o 
  -9   1  10      175.21      183.20      7.72 o 
  -8   1  10      164.88      208.79      7.61 o 
  -7   1  10       28.99       31.63      4.12 o 
  -6   1  10      148.81      160.06      5.74 o 
  -5   1  10     1682.63     1694.32     27.39 o 
  -4   1  10      477.43      470.23      9.34 o 
  -3   1  10      895.38      946.40     14.66 o 
  -2   1  10      293.17      362.83      6.15 o 
  -1   1  10     3785.68     3791.33     43.80 o 
   0   1  10      358.54      296.64      5.30 o 
   1   1  10      447.64      478.47      6.60 o 
   2   1  10       11.64        2.27      1.57 o 
   3   1  10     3425.21     3576.90     50.56 o 
   4   1  10        0.17       -2.27      2.27 o 
   5   1  10       46.33       64.09      3.88 o 
   6   1  10        3.24        8.79      3.28 o 
   7   1  10      254.75      248.09      7.70 o 
   8   1  10       16.57        2.41      4.91 o 
   9   1  10       10.71        5.15      5.76 o 
  10   1  10       13.10       19.65      7.32 o 
  11   1  10        0.01       -0.58      8.65 o 
  12   1  10        4.22       -0.07     11.58 o 
 -13   2  10        2.18      -10.29     12.16 o 
 -12   2  10      104.64      103.05     13.16 o 
 -11   2  10      113.95       99.75      9.74 o 
 -10   2  10      441.36      493.01     14.97 o 
  -9   2  10      113.53      119.64      7.60 o 
  -8   2  10      137.13      125.33      9.87 o 
  -7   2  10      330.75      351.18      9.27 o 
  -6   2  10       30.45       45.16      5.14 o 
  -5   2  10        1.06       -2.09      2.09 o 
  -4   2  10      119.04      113.63      4.32 o 
  -3   2  10       91.13      101.41      3.44 o 
  -2   2  10      698.75      709.87     15.61 o 
  -1   2  10     2751.30     2980.21     49.76 o 
   0   2  10       13.12        8.04      3.97 o 
   1   2  10      705.71      694.45     11.32 o 
   2   2  10       40.44       51.68      2.72 o 
   3   2  10       21.02        8.12      1.94 o 
   4   2  10      768.63      784.38     12.88 o 
   5   2  10      133.33      144.97      5.18 o 
   6   2  10      390.70      388.53      9.10 o 
   7   2  10        7.60        7.36      3.71 o 
   8   2  10      287.45      276.98     10.24 o 
   9   2  10      247.42      265.40     11.43 o 
  10   2  10        9.49       14.36      8.47 o 
  11   2  10       26.74       24.56      9.59 o 
  12   2  10        1.27        8.08      9.77 o 
 -13   3  10        7.82        5.07     12.28 o 
 -12   3  10       51.23       58.09     10.98 o 
 -11   3  10      127.16      134.48     13.46 o 
 -10   3  10       25.95       21.53      6.04 o 
  -9   3  10       76.91       78.30      6.92 o 
  -8   3  10      488.81      521.81     21.24 o 
  -7   3  10      107.87      106.14      6.23 o 
  -6   3  10        0.52       -2.61      2.66 o 
  -5   3  10       41.03       40.29      3.30 o 
  -4   3  10       98.36       85.98      3.60 o 
  -3   3  10       21.07       10.75      1.84 o 
  -2   3  10      228.69      249.94      7.96 o 
  -1   3  10      475.98      442.01     10.19 o 
   0   3  10       70.13      130.21      5.30 o 
   1   3  10      679.36      722.87     12.38 o 
   2   3  10      176.31      162.97      4.64 o 
   3   3  10        0.03        1.25      2.04 o 
   4   3  10        0.40        2.37      2.38 o 
   5   3  10       93.64      109.28      4.71 o 
   6   3  10       23.47       30.75      3.80 o 
   7   3  10        1.13        6.41      4.06 o 
   8   3  10       98.18      111.31      8.66 o 
   9   3  10        0.48        1.94      5.52 o 
  10   3  10       49.84       55.15     10.28 o 
  11   3  10       55.17       58.26     11.01 o 
  12   3  10       16.60       15.55     11.65 o 
 -13   4  10        1.39       13.20     19.45 o 
 -12   4  10       50.21       52.16     10.84 o 
 -11   4  10        1.20        5.39      6.84 o 
 -10   4  10      129.46      127.98     10.88 o 
  -9   4  10       65.24       71.69      6.84 o 
  -8   4  10      122.78      115.75      8.53 o 
  -7   4  10       74.70       56.28      5.40 o 
  -6   4  10        4.60       10.05      3.50 o 
  -5   4  10       89.09       71.59      3.96 o 
  -4   4  10      107.47      106.64      4.15 o 
  -3   4  10      992.55      967.38     18.24 o 
  -2   4  10       96.70       90.86      5.34 o 
  -1   4  10     1018.71      998.35     19.47 o 
   0   4  10       21.40       20.73      3.38 o 
   1   4  10       82.85      105.38      3.61 o 
   2   4  10      237.53      243.61      5.75 o 
   3   4  10      213.13      247.36      6.09 o 
   4   4  10        0.00       -1.95      1.99 o 
   5   4  10       41.13       42.12      3.74 o 
   6   4  10        9.62       11.93      3.72 o 
   7   4  10     1832.42     1920.78     33.74 o 
   8   4  10      120.62      105.68      8.71 o 
   9   4  10      125.82       94.68      9.23 o 
  10   4  10       25.83       47.59     10.04 o 
  11   4  10       15.58       10.90      9.27 o 
  12   4  10        6.75       -5.05      9.60 o 
 -13   5  10       77.38       90.33     16.47 o 
 -12   5  10       12.81       13.91     10.15 o 
 -11   5  10       16.94       33.06      8.76 o 
 -10   5  10        0.05       -3.37      8.11 o 
  -9   5  10       88.62      119.18     12.12 o 
  -8   5  10      363.13      373.98     12.08 o 
  -7   5  10        0.34       -0.67      3.84 o 
  -6   5  10        3.81        7.35      4.00 o 
  -5   5  10      413.18      402.05     12.08 o 
  -4   5  10      148.98      141.43      4.91 o 
  -3   5  10      207.24      182.57      7.42 o 
  -2   5  10     2440.62     2593.49     44.99 o 
  -1   5  10       54.20       46.08      4.45 o 
   0   5  10        4.75        4.75      1.64 o 
   1   5  10        4.36        3.28      1.93 o 
   2   5  10        0.60       -2.09      2.09 o 
   3   5  10      136.10      147.01      4.85 o 
   4   5  10      917.18      907.76     14.99 o 
   5   5  10      673.65      611.62     11.84 o 
   6   5  10        1.95        0.54      3.44 o 
   7   5  10       19.13       23.83      6.12 o 
   8   5  10      234.75      259.61     12.53 o 
   9   5  10       47.49       44.53      9.24 o 
  10   5  10       27.14       23.77      9.26 o 
  11   5  10        0.59       -3.97      8.80 o 
  12   5  10        6.73        6.73     10.09 o 
 -13   6  10        9.36       17.52     13.45 o 
 -12   6  10       34.33       52.45     11.20 o 
 -11   6  10       12.58        8.57      7.33 o 
 -10   6  10        8.10        7.25      6.48 o 
  -9   6  10       21.20       22.44      5.93 o 
  -8   6  10        0.04       -0.52      4.79 o 
  -7   6  10       75.33       81.99      5.75 o 
  -6   6  10        0.05        0.09      3.56 o 
  -5   6  10      171.28      181.88      6.27 o 
  -4   6  10       40.04       64.80      3.85 o 
  -3   6  10      736.44      778.33     14.97 o 
  -2   6  10     1771.75     1918.88     31.38 o 
  -1   6  10     1030.82     1015.37     16.84 o 
   0   6  10      194.04      212.29      5.35 o 
   1   6  10      136.62      129.93      4.47 o 
   2   6  10     1484.97     1496.82     23.57 o 
   3   6  10        7.37       10.80      2.83 o 
   4   6  10      786.89      841.67     14.40 o 
   5   6  10       37.62       48.39      4.78 o 
   6   6  10      372.98      364.64     11.18 o 
   7   6  10      306.38      313.23     12.04 o 
   8   6  10        9.69        6.80      6.18 o 
   9   6  10       21.33       30.22      8.83 o 
  10   6  10        3.32       10.03      8.44 o 
  11   6  10       34.82       38.05     10.73 o 
 -12   7  10      124.80      133.98     11.96 o 
 -11   7  10        1.83        7.73      7.53 o 
 -10   7  10       49.63       52.78      8.48 o 
  -9   7  10       17.38        7.58      6.58 o 
  -8   7  10       61.99       82.23      7.16 o 
  -7   7  10        1.47        3.10      4.52 o 
  -6   7  10      200.78      223.91      8.21 o 
  -5   7  10       44.37       37.55      4.62 o 
  -4   7  10       86.26       82.78      4.53 o 
  -3   7  10       33.62       30.54      3.72 o 
  -2   7  10        7.61       17.56      3.14 o 
  -1   7  10      511.87      491.94     10.20 o 
   0   7  10        4.77       -0.59      2.22 o 
   1   7  10       66.89       69.80      3.68 o 
   2   7  10       95.25       84.92      4.36 o 
   3   7  10      250.47      226.18      6.91 o 
   4   7  10       12.48       12.23      3.83 o 
   5   7  10        0.58       -5.18      5.48 o 
   6   7  10       98.78       86.11      7.39 o 
   7   7  10      100.13       91.22     12.15 o 
   8   7  10       64.19       79.94      8.59 o 
   9   7  10       12.36       10.72      8.57 o 
  10   7  10        8.31        8.41      8.75 o 
  11   7  10        0.03       -1.80     10.46 o 
 -12   8  10       28.62       24.84     10.73 o 
 -11   8  10       38.65       43.95     12.75 o 
 -10   8  10       36.51       29.40      8.06 o 
  -9   8  10        0.40        3.59      6.58 o 
  -8   8  10       68.88       61.10      7.76 o 
  -7   8  10        0.02       -3.53      6.15 o 
  -6   8  10      198.22      223.77      9.30 o 
  -5   8  10      313.70      333.97      9.96 o 
  -4   8  10      228.71      246.13      9.46 o 
  -3   8  10       24.63       36.06      4.90 o 
  -2   8  10      435.88      379.00      9.88 o 
  -1   8  10       34.46       45.09      5.17 o 
   0   8  10      698.51      711.02     12.71 o 
   1   8  10      528.39      529.82     10.49 o 
   2   8  10       26.06       23.23      3.98 o 
   3   8  10        8.55        2.12      3.85 o 
   4   8  10      548.69      566.84     13.89 o 
   5   8  10      165.30      164.83      9.28 o 
   6   8  10      531.49      527.35     17.06 o 
   7   8  10      288.42      275.90     13.00 o 
   8   8  10        8.38       -1.83      8.34 o 
   9   8  10        8.56        4.08      8.31 o 
  10   8  10        0.57       -4.26      8.57 o 
 -11   9  10       33.84       71.89     11.57 o 
 -10   9  10       14.80       23.46      8.10 o 
  -9   9  10       74.98       86.62      9.17 o 
  -8   9  10      108.24      122.54      9.63 o 
  -7   9  10      435.87      406.29     14.89 o 
  -6   9  10        0.63       -2.27      5.23 o 
  -5   9  10       29.11       14.47      6.15 o 
  -4   9  10       88.67       81.29      7.21 o 
  -3   9  10      676.54      659.97     25.00 o 
  -2   9  10       45.53       41.19      4.90 o 
  -1   9  10       40.98       31.31      4.02 o 
   0   9  10      174.24      179.08      6.72 o 
   1   9  10      282.04      263.79      8.69 o 
   2   9  10      110.95      107.52      7.35 o 
   3   9  10      555.71      541.66     16.09 o 
   4   9  10       28.65       11.76      6.03 o 
   5   9  10      115.42      108.68      8.52 o 
   6   9  10      255.56      264.11     12.49 o 
   7   9  10        8.07        1.33      7.68 o 
   8   9  10       26.72       23.06      9.12 o 
   9   9  10       12.33       12.05      8.65 o 
  10   9  10        0.71        4.18      8.93 o 
 -11  10  10      113.52      139.67     18.09 o 
 -10  10  10        9.97        4.49      7.85 o 
  -9  10  10       39.75       39.76     11.06 o 
  -8  10  10       38.29       30.04      7.61 o 
  -7  10  10        5.29        0.18      6.09 o 
  -6  10  10       45.51       35.78      7.55 o 
  -5  10  10      182.74      169.17     11.77 o 
  -4  10  10        9.76       -1.03      6.21 o 
  -3  10  10        0.83        4.94      5.17 o 
  -2  10  10       86.13       99.69      7.77 o 
  -1  10  10       18.11       20.02      6.16 o 
   0  10  10     1693.53     1627.98     31.72 o 
   1  10  10      247.82      267.83     14.28 o 
   2  10  10       29.73       15.05      5.19 o 
   3  10  10        6.34       -1.48      4.77 o 
   4  10  10        0.17       -5.17      5.17 o 
   5  10  10      169.21      165.83     10.11 o 
   6  10  10       59.71       44.93      7.51 o 
   7  10  10       18.89       16.17      6.87 o 
   8  10  10       56.88       61.17     10.64 o 
   9  10  10        8.46       27.36     15.05 o 
 -10  11  10        0.00        2.63      7.55 o 
  -9  11  10        0.53        0.74      7.26 o 
  -8  11  10       83.29       99.71      9.72 o 
  -7  11  10       46.26       51.39      7.92 o 
  -6  11  10       37.53       30.38      8.82 o 
  -5  11  10       44.40       31.43      8.51 o 
  -4  11  10      359.94      373.01     17.04 o 
  -3  11  10      169.23      149.94     11.30 o 
  -2  11  10       38.91       38.30      8.12 o 
  -1  11  10      176.50      152.15      9.06 o 
   0  11  10      704.18      697.21     19.41 o 
   1  11  10      173.24      172.29     12.11 o 
   2  11  10       45.14       47.24      6.64 o 
   3  11  10      111.32      104.54      7.76 o 
   4  11  10        2.17       -0.73      5.68 o 
   5  11  10       11.14       14.72      6.73 o 
   6  11  10       32.15       21.07      7.49 o 
   7  11  10       79.81       71.36     11.07 o 
   8  11  10        9.31        7.02      8.87 o 
   9  11  10       67.11       80.32     14.26 o 
  -9  12  10        1.60       -7.45      7.45 o 
  -8  12  10       26.10       13.65      7.72 o 
  -7  12  10       23.25       13.28      8.95 o 
  -6  12  10      106.52      115.73     12.09 o 
  -5  12  10      123.02      135.18     12.08 o 
  -4  12  10        7.78        3.04      7.71 o 
  -3  12  10       20.67       26.38      8.93 o 
  -2  12  10      116.78      100.13     12.13 o 
  -1  12  10       52.93       64.70      9.47 o 
   0  12  10       89.32       84.70     10.97 o 
   1  12  10      162.66      189.63     11.57 o 
   2  12  10        0.89        0.16      5.68 o 
   3  12  10        9.23       22.33      6.05 o 
   4  12  10      138.81      145.18     10.20 o 
   5  12  10        5.60       16.91     10.86 o 
   6  12  10        5.31        1.21      6.99 o 
   7  12  10        1.32       -8.55      8.55 o 
   8  12  10       15.50       23.01     10.26 o 
  -8  13  10       12.52       28.35     10.50 o 
  -7  13  10       38.74       37.27     18.60 o 
  -6  13  10        7.41       -7.46      7.99 o 
  -5  13  10       64.59       53.29     10.28 o 
  -4  13  10        1.33        1.28      7.84 o 
  -3  13  10        7.94        4.97      7.82 o 
  -2  13  10        3.56        8.76      7.68 o 
  -1  13  10        0.01       -1.10      7.36 o 
   0  13  10       61.48       78.38     15.25 o 
   1  13  10       82.66       63.34      8.01 o 
   2  13  10        1.45        4.16      5.69 o 
   3  13  10        0.19       -4.01      5.49 o 
   4  13  10        0.12       -3.70      6.42 o 
   5  13  10        2.55       -6.79      6.79 o 
   6  13  10       71.51       56.49     12.75 o 
   7  13  10        2.43       16.08     25.93 o 
  -6  14  10        0.00       -3.69      8.49 o 
  -5  14  10        3.28        6.31      8.94 o 
  -4  14  10        0.02        3.93      8.74 o 
  -3  14  10       77.08       82.89     13.02 o 
  -2  14  10       10.65       21.41      8.82 o 
  -1  14  10       15.48       19.92      8.75 o 
   0  14  10        1.19       -6.16      6.16 o 
   1  14  10       27.37       34.13      7.64 o 
   2  14  10        3.04        4.69      6.22 o 
   3  14  10        0.01       -6.28      6.28 o 
   4  14  10        5.60       -0.47      7.10 o 
   5  14  10       25.06       17.05      9.95 o 
  -4  15  10        0.27        2.18      8.95 o 
  -3  15  10        1.53       -8.61      8.61 o 
  -2  15  10       22.59       -0.13      8.95 o 
  -1  15  10        0.07       -8.53      8.53 o 
   0  15  10        0.35       -8.47     11.04 o 
   1  15  10        0.39       14.20      7.65 o 
   2  15  10        0.33        8.87      6.96 o 
   3  15  10        1.99       -8.27      8.27 o 
 -13   0  11       10.84       18.73     18.41 o 
 -11   0  11       29.88       28.24     10.80 o 
  -9   0  11      638.73      584.86     42.34 o 
  -7   0  11       53.50       32.45      7.31 o 
  -5   0  11      868.39      907.61     28.44 o 
  -3   0  11     2280.29     2163.13     47.51 o 
  -1   0  11      872.36      916.92     18.42 o 
   1   0  11      148.62      126.23      4.15 o 
   3   0  11      665.12      758.09     20.31 o 
   5   0  11      723.66      684.82     33.42 o 
   7   0  11      396.52      446.14     14.84 o 
   9   0  11      264.54      252.05     17.76 o 
  11   0  11       66.75       72.51     19.53 o 
 -13   1  11        5.89       15.66     14.09 o 
 -12   1  11        0.61        3.47      8.55 o 
 -11   1  11       17.91       12.97      9.20 o 
 -10   1  11       93.52       80.94      8.57 o 
  -9   1  11       85.28       86.67      6.79 o 
  -8   1  11       63.18       53.28      4.74 o 
  -7   1  11       87.54       83.43      5.21 o 
  -6   1  11       59.80       49.92      4.29 o 
  -5   1  11      706.38      715.55     12.23 o 
  -4   1  11        3.80        3.93      1.69 o 
  -3   1  11      657.53      698.20     11.34 o 
  -2   1  11      262.98      324.62      6.10 o 
  -1   1  11       66.56      103.05      5.07 o 
   0   1  11      180.68      226.20      6.91 o 
   1   1  11      615.97      743.78     10.67 o 
   2   1  11     2243.92     2519.03     28.80 o 
   3   1  11       36.01       52.29      3.41 o 
   4   1  11      691.20      632.75     11.06 o 
   5   1  11       79.73       96.92      4.55 o 
   6   1  11      166.73      171.55      6.12 o 
   7   1  11       31.78       38.72      4.77 o 
   8   1  11        8.24        4.74      4.76 o 
   9   1  11       68.36       81.18      8.67 o 
  10   1  11        0.22        0.80      7.61 o 
  11   1  11       27.92       20.44     12.55 o 
  12   1  11        3.08       19.93     12.75 o 
 -13   2  11       21.74       28.65     13.07 o 
 -12   2  11       10.48        9.35      9.21 o 
 -11   2  11      138.11      118.23     10.26 o 
 -10   2  11      105.49      110.89      9.27 o 
  -9   2  11        6.21        3.72      4.95 o 
  -8   2  11       74.92       67.39      5.89 o 
  -7   2  11       54.17       49.11      4.87 o 
  -6   2  11       74.19       71.26      4.83 o 
  -5   2  11      104.43       74.40      4.61 o 
  -4   2  11        0.81       -2.01      2.01 o 
  -3   2  11      143.22      114.56      3.80 o 
  -2   2  11     1958.48     1738.12     48.11 o 
  -1   2  11        0.13       -2.19      2.19 o 
   0   2  11     2007.63     2153.99     33.53 o 
   1   2  11        0.76        2.13      1.98 o 
   2   2  11       73.34       53.08      3.69 o 
   3   2  11     1610.55     1670.94     22.35 o 
   4   2  11      296.50      302.03      8.45 o 
   5   2  11       19.64       18.70      3.43 o 
   6   2  11        0.35        2.65      3.43 o 
   7   2  11        5.89       15.26      4.59 o 
   8   2  11      113.28      103.03      7.08 o 
   9   2  11       34.02       19.34      8.37 o 
  10   2  11       64.11       50.84     10.10 o 
  11   2  11       10.89       27.17      9.81 o 
  12   2  11       86.27       99.68     16.92 o 
 -13   3  11       20.94       11.37     21.69 o 
 -12   3  11        1.52        4.01      8.94 o 
 -11   3  11      142.94      156.97     11.26 o 
 -10   3  11      350.25      370.49     13.22 o 
  -9   3  11        5.07       -0.09      4.94 o 
  -8   3  11       56.26       57.29      5.76 o 
  -7   3  11      794.63      691.80     16.03 o 
  -6   3  11      133.66      130.98      8.34 o 
  -5   3  11      212.88      228.15      6.67 o 
  -4   3  11        8.51       -0.79      2.22 o 
  -3   3  11      330.44      294.48      6.05 o 
  -2   3  11       52.76       52.40      4.16 o 
  -1   3  11      300.73      329.35      9.93 o 
   0   3  11     2046.27     2151.69     37.45 o 
   1   3  11      215.25      215.94      5.16 o 
   2   3  11     1179.87     1173.67     24.00 o 
   3   3  11      524.14      557.90     10.10 o 
   4   3  11      130.37      138.18      5.46 o 
   5   3  11      537.40      524.56     11.09 o 
   6   3  11       15.57        7.05      3.61 o 
   7   3  11        0.62       -2.29      4.24 o 
   8   3  11      208.38      185.19     19.08 o 
   9   3  11      181.60      134.51     12.69 o 
  10   3  11       33.09       21.50     13.49 o 
  11   3  11        0.91        8.92      9.09 o 
  12   3  11       60.06       94.89     24.01 o 
 -13   4  11        4.53        2.34     12.36 o 
 -12   4  11       29.24       13.89      9.63 o 
 -11   4  11       84.01      123.23     13.77 o 
 -10   4  11       88.46       97.21      8.07 o 
  -9   4  11       64.40       41.80      6.05 o 
  -8   4  11       82.49       78.11      6.47 o 
  -7   4  11       59.10       70.25      5.81 o 
  -6   4  11        0.45       -1.94      3.43 o 
  -5   4  11      136.90      126.10      5.21 o 
  -4   4  11        0.20       -0.47      2.21 o 
  -3   4  11      107.08      100.85      6.10 o 
  -2   4  11      172.47      164.03      7.19 o 
  -1   4  11      685.44      696.56     14.91 o 
   0   4  11       34.36       20.98      3.49 o 
   1   4  11       32.77       42.55      3.03 o 
   2   4  11       12.03       12.84      2.40 o 
   3   4  11        3.25        1.26      2.36 o 
   4   4  11        0.25        0.93      2.79 o 
   5   4  11      160.81      159.02      7.59 o 
   6   4  11       77.73       81.08      5.37 o 
   7   4  11       24.41       26.76      6.07 o 
   8   4  11       18.48       11.82      6.66 o 
   9   4  11       37.74       21.12      8.63 o 
  10   4  11        2.44       -0.59      8.29 o 
  11   4  11       13.21       15.13     11.02 o 
  12   4  11        0.51       -6.40     11.48 o 
 -13   5  11        8.46        4.82     21.85 o 
 -12   5  11       25.56       19.09      9.83 o 
 -11   5  11       43.37       45.16     10.07 o 
 -10   5  11       58.06       59.07      8.64 o 
  -9   5  11        0.30        0.52      5.15 o 
  -8   5  11       88.98      106.11      7.27 o 
  -7   5  11      641.95      641.94     15.73 o 
  -6   5  11        9.28        8.96      4.10 o 
  -5   5  11      752.65      743.62     13.60 o 
  -4   5  11       74.79       74.56      4.98 o 
  -3   5  11       48.86       49.99      3.66 o 
  -2   5  11      341.63      365.74     11.47 o 
  -1   5  11      144.87      165.49      6.83 o 
   0   5  11      508.50      556.93     10.29 o 
   1   5  11      183.41      166.37      5.17 o 
   2   5  11      311.09      296.68      7.11 o 
   3   5  11      249.69      281.48      7.20 o 
   4   5  11       32.37       45.25      4.16 o 
   5   5  11     1053.89     1052.72     18.99 o 
   6   5  11       47.55       67.16      6.09 o 
   7   5  11        1.08       13.16      5.56 o 
   8   5  11       22.06        7.48      6.30 o 
   9   5  11      104.72      116.04     19.62 o 
  10   5  11       16.00       21.55     10.06 o 
  11   5  11        0.15       -3.55      9.10 o 
 -12   6  11        3.24       19.27     10.34 o 
 -11   6  11       15.41        7.49      7.30 o 
 -10   6  11        0.23        0.25      6.35 o 
  -9   6  11      116.54      127.05      8.52 o 
  -8   6  11        0.78       -2.00      4.80 o 
  -7   6  11      426.25      478.44     13.48 o 
  -6   6  11      241.90      228.31      8.88 o 
  -5   6  11     1465.37     1410.49     24.83 o 
  -4   6  11        2.08        4.39      2.87 o 
  -3   6  11      827.49      864.88     16.25 o 
  -2   6  11       39.04       35.38      3.12 o 
  -1   6  11       84.85       91.13      6.03 o 
   0   6  11       20.34       32.26      5.21 o 
   1   6  11      226.88      250.40      6.06 o 
   2   6  11      116.40      127.24      4.89 o 
   3   6  11        4.24        2.51      2.72 o 
   4   6  11       60.61       61.84      4.75 o 
   5   6  11      305.42      293.76      9.64 o 
   6   6  11      150.95      140.55      7.69 o 
   7   6  11      905.43      914.13     21.87 o 
   8   6  11      240.39      238.37     12.17 o 
   9   6  11        0.05       -7.55      7.55 o 
  10   6  11       20.09        7.72      8.80 o 
  11   6  11        4.35       -4.46      9.17 o 
 -12   7  11        1.48       -1.31     13.21 o 
 -11   7  11        4.25        5.32      7.86 o 
 -10   7  11      153.86      176.90     11.41 o 
  -9   7  11       49.70       73.10      8.56 o 
  -8   7  11       37.06       45.74      6.30 o 
  -7   7  11      161.58      144.93     11.41 o 
  -6   7  11        0.32       -3.46      3.76 o 
  -5   7  11        2.22        4.43      3.74 o 
  -4   7  11      602.92      603.28     13.18 o 
  -3   7  11     1523.43     1483.12     25.83 o 
  -2   7  11      155.45      161.96      6.16 o 
  -1   7  11        4.24       12.80      2.99 o 
   0   7  11       53.71       59.57      4.54 o 
   1   7  11        6.07        4.27      2.56 o 
   2   7  11      371.58      348.67      8.49 o 
   3   7  11      233.10      193.00      6.93 o 
   4   7  11       66.39       79.50      5.40 o 
   5   7  11      506.31      472.61     12.81 o 
   6   7  11      658.72      648.39     17.19 o 
   7   7  11        0.27       -5.48      5.48 o 
   8   7  11       29.61       19.80      6.91 o 
   9   7  11        0.01        1.58      8.36 o 
  10   7  11       21.66       27.97     14.76 o 
  11   7  11       12.07        2.25     15.73 o 
 -11   8  11        6.36       -1.99      7.54 o 
 -10   8  11       14.70       21.61      7.85 o 
  -9   8  11       88.67      102.55      9.36 o 
  -8   8  11      287.93      300.57     12.98 o 
  -7   8  11       97.19      106.29      8.48 o 
  -6   8  11       35.34       26.40      5.17 o 
  -5   8  11      193.30      182.63      8.02 o 
  -4   8  11      197.14      184.72      8.31 o 
  -3   8  11      412.06      399.43     11.95 o 
  -2   8  11       48.13       32.82      5.96 o 
  -1   8  11      237.62      225.05      9.74 o 
   0   8  11        0.21        6.50      2.74 o 
   1   8  11        6.03       -1.75      3.08 o 
   2   8  11       36.47       25.94      4.23 o 
   3   8  11       39.04       36.13      4.60 o 
   4   8  11     2352.95     2318.43     39.43 o 
   5   8  11      167.07      170.99     12.63 o 
   6   8  11       17.81        9.25      6.14 o 
   7   8  11        4.91       -1.40      5.91 o 
   8   8  11       49.18       58.00      8.32 o 
   9   8  11        0.50        1.75      8.29 o 
  10   8  11        1.24        9.68      9.31 o 
 -11   9  11       49.14       39.61      9.11 o 
 -10   9  11      180.18      167.17     11.93 o 
  -9   9  11       24.37       35.55      7.86 o 
  -8   9  11       10.50        4.46      8.22 o 
  -7   9  11       37.46       33.56      6.91 o 
  -6   9  11      372.33      365.99     15.29 o 
  -5   9  11        0.05       -3.13      5.04 o 
  -4   9  11      125.84      142.62      8.73 o 
  -3   9  11       57.16       49.92      6.24 o 
  -2   9  11      295.03      268.95      9.26 o 
  -1   9  11       94.70       91.84      6.05 o 
   0   9  11      102.56       84.01      5.18 o 
   1   9  11       72.04       79.06      5.20 o 
   2   9  11      143.41      141.21      6.89 o 
   3   9  11      807.46      793.22     17.36 o 
   4   9  11      188.91      210.28     15.59 o 
   5   9  11      114.75      131.44      9.06 o 
   6   9  11       32.42       15.23      6.44 o 
   7   9  11        0.35       -0.91      6.09 o 
   8   9  11        0.59       -6.42      7.56 o 
   9   9  11       16.30       11.17      8.91 o 
  10   9  11       61.79       70.44     14.88 o 
 -10  10  11        3.27       11.48      8.09 o 
  -9  10  11      216.34      225.49     12.93 o 
  -8  10  11        4.49       -1.95      6.51 o 
  -7  10  11       78.89       84.59      8.42 o 
  -6  10  11      253.65      254.44     11.81 o 
  -5  10  11      111.19      127.28     12.04 o 
  -4  10  11       65.69       72.16      8.68 o 
  -3  10  11      269.84      269.22     11.95 o 
  -2  10  11       17.01       19.33      5.57 o 
  -1  10  11       79.81       68.74      9.03 o 
   0  10  11        4.84        9.41      4.51 o 
   1  10  11        1.98        7.81      4.46 o 
   2  10  11      242.36      201.10      9.89 o 
   3  10  11      105.17      102.05      7.47 o 
   4  10  11        1.40       -5.10      5.10 o 
   5  10  11       66.44       66.06      7.58 o 
   6  10  11        2.32        7.00      6.24 o 
   7  10  11       12.24       11.63      9.20 o 
   8  10  11        5.55       -2.32      8.07 o 
   9  10  11       43.85       43.00     10.81 o 
  -9  11  11        7.33        7.87      8.58 o 
  -8  11  11        0.47       -1.06      6.89 o 
  -7  11  11       14.19        7.21      6.68 o 
  -6  11  11       18.57       22.64     11.00 o 
  -5  11  11       79.58       71.60      9.66 o 
  -4  11  11      111.60       97.95     12.45 o 
  -3  11  11      411.38      383.33     17.09 o 
  -2  11  11      465.88      461.83     18.53 o 
  -1  11  11       41.71       31.60     11.28 o 
   0  11  11       45.40       55.51      6.71 o 
   1  11  11        3.28        1.74      5.21 o 
   2  11  11        0.91       -2.30      4.99 o 
   3  11  11       59.16       51.29      6.53 o 
   4  11  11       33.94       40.06      7.01 o 
   5  11  11        1.99        3.66      6.16 o 
   6  11  11       84.92      110.90      9.69 o 
   7  11  11        0.10        0.93      8.26 o 
   8  11  11        0.00       -1.58      8.73 o 
  -9  12  11        7.97       -1.53     11.39 o 
  -8  12  11        0.74       -0.59      6.89 o 
  -7  12  11       21.99       15.15      9.17 o 
  -6  12  11       37.69       36.14     11.21 o 
  -5  12  11        2.46        5.80      8.33 o 
  -4  12  11        2.33        2.93      9.95 o 
  -3  12  11      160.90      133.31     11.62 o 
  -2  12  11      154.30      133.73     11.31 o 
  -1  12  11        1.07        3.61      8.85 o 
   0  12  11      125.31      119.40      9.04 o 
   1  12  11      427.02      418.82     15.20 o 
   2  12  11        6.41        1.89      5.88 o 
   3  12  11        0.25       -0.69      5.56 o 
   4  12  11       24.89       25.25      9.52 o 
   5  12  11        6.65       10.36      6.76 o 
   6  12  11        1.40       -6.31      9.28 o 
   7  12  11       47.48       57.66     11.00 o 
  -7  13  11       17.72       29.75     10.01 o 
  -6  13  11        5.17        2.18      8.79 o 
  -5  13  11      134.10      152.33     13.15 o 
  -4  13  11       36.59       18.28      8.78 o 
  -3  13  11        0.98       -2.01      7.38 o 
  -2  13  11        0.00       -1.96      7.26 o 
  -1  13  11       33.99       35.23      8.83 o 
   0  13  11       46.50       49.43      7.69 o 
   1  13  11        2.17       -4.00      6.07 o 
   2  13  11       35.05       27.47      6.36 o 
   3  13  11        0.08       -3.05      5.72 o 
   4  13  11        3.63       13.63      9.37 o 
   5  13  11       10.85       10.56      7.58 o 
   6  13  11        4.89        4.56      9.17 o 
  -6  14  11       10.20        7.51      9.62 o 
  -5  14  11        4.07       -8.21     12.93 o 
  -4  14  11        5.14       -2.55      8.61 o 
  -3  14  11       44.71       27.16      9.48 o 
  -2  14  11       16.22       14.92      8.87 o 
  -1  14  11        2.90        6.87      8.17 o 
   0  14  11       55.17       43.51      8.04 o 
   1  14  11        1.68        2.94      6.64 o 
   2  14  11        1.70        5.24      7.46 o 
   3  14  11        3.12       -0.57      6.88 o 
   4  14  11        3.94       -0.81      7.03 o 
   5  14  11       22.61       14.91     11.57 o 
  -4  15  11       13.76       21.42     12.81 o 
  -3  15  11       73.80       94.93     12.53 o 
  -2  15  11        7.45        1.23     11.78 o 
  -1  15  11        0.30       -1.40     11.86 o 
   0  15  11       23.15       20.86      7.82 o 
   1  15  11        5.85       -1.89      7.07 o 
   2  15  11        3.91       -2.55      7.28 o 
 -12   0  12      139.45      139.54     18.17 o 
 -10   0  12       17.70       19.34      9.46 o 
  -8   0  12      373.02      397.97     26.89 o 
  -6   0  12      327.04      360.96     15.82 o 
  -4   0  12       13.66       10.19      3.79 o 
  -2   0  12     3896.05     4045.80     86.92 o 
   0   0  12    13279.46    13642.82    244.84 o 
   2   0  12       34.63       42.94      3.40 o 
   4   0  12      138.23      164.16      7.49 o 
   6   0  12       17.46       13.03      5.06 o 
   8   0  12       18.80        1.77      6.83 o 
  10   0  12        1.08       -8.32     14.09 o 
  12   0  12       21.35        7.68     18.73 o 
 -13   1  12       13.10       31.05     13.07 o 
 -12   1  12       47.50       44.22     10.82 o 
 -11   1  12       10.81        4.63      6.85 o 
 -10   1  12        0.73       -5.78      5.78 o 
  -9   1  12      235.40      216.41     10.70 o 
  -8   1  12      106.15      124.99      6.94 o 
  -7   1  12      679.63      672.83     15.38 o 
  -6   1  12       54.86       56.89      3.72 o 
  -5   1  12      173.49      182.72      6.61 o 
  -4   1  12      229.38      260.51      7.53 o 
  -3   1  12        0.26        1.85      1.86 o 
  -2   1  12      128.99      170.48      4.75 o 
  -1   1  12      614.71      652.15      9.83 o 
   0   1  12      331.32      407.51      6.60 o 
   1   1  12       37.52       44.95      4.04 o 
   2   1  12      114.90      124.95      6.05 o 
   3   1  12     1005.92     1070.00     16.17 o 
   4   1  12        0.64        2.02      2.84 o 
   5   1  12        0.00       -1.09      3.08 o 
   6   1  12        4.67        3.87      3.64 o 
   7   1  12       22.49       39.91      5.22 o 
   8   1  12      235.39      235.60     15.70 o 
   9   1  12       24.91       27.19      8.38 o 
  10   1  12       41.19       44.46     13.37 o 
  11   1  12        6.60        7.46     11.83 o 
  12   1  12       12.55        1.09     12.05 o 
 -13   2  12       86.72       63.77     14.81 o 
 -12   2  12       18.28       34.75     10.29 o 
 -11   2  12       66.14       60.76      8.74 o 
 -10   2  12       42.84       43.17      8.03 o 
  -9   2  12        9.19        8.45      5.93 o 
  -8   2  12      236.21      233.44      9.11 o 
  -7   2  12       59.32       49.54      5.23 o 
  -6   2  12      104.57       77.84      4.94 o 
  -5   2  12        0.03        0.00      2.48 o 
  -4   2  12       12.65       -0.13      2.14 o 
  -3   2  12       32.38       39.30      2.61 o 
  -2   2  12      279.13      253.07      9.69 o 
  -1   2  12      111.37      124.78      6.52 o 
   0   2  12      127.67      129.44      8.60 o 
   1   2  12       16.94       12.46      1.92 o 
   2   2  12      583.10      516.25     12.62 o 
   3   2  12     1415.98     1508.81     22.96 o 
   4   2  12      638.76      685.54     14.06 o 
   5   2  12      286.85      280.63      7.98 o 
   6   2  12      414.36      362.29      9.58 o 
   7   2  12        5.99        3.57      4.99 o 
   8   2  12      186.08      206.19     12.95 o 
   9   2  12        0.42        3.70      9.85 o 
  10   2  12        1.36       -9.82      9.82 o 
  11   2  12        1.81       14.08     20.81 o 
  12   2  12        3.86      -10.44     12.72 o 
 -13   3  12       19.57       40.32     13.95 o 
 -12   3  12       14.45       16.77      9.54 o 
 -11   3  12       94.33      103.22     10.05 o 
 -10   3  12      163.46      126.57      9.82 o 
  -9   3  12      356.94      327.24     11.67 o 
  -8   3  12       11.76       11.48      4.55 o 
  -7   3  12      107.75       85.85      5.97 o 
  -6   3  12      175.94      157.69      6.71 o 
  -5   3  12       59.04       40.14      3.45 o 
  -4   3  12       35.52       30.54      2.86 o 
  -3   3  12      288.25      298.86      7.44 o 
  -2   3  12      317.50      304.07     24.32 o 
  -1   3  12       50.36       43.59      4.17 o 
   0   3  12       13.90       12.47      3.35 o 
   1   3  12        4.22        4.49      2.00 o 
   2   3  12      205.61      175.47      6.51 o 
   3   3  12      624.55      666.21     11.58 o 
   4   3  12      161.25      149.32      5.18 o 
   5   3  12      215.06      199.15      7.06 o 
   6   3  12      221.81      223.32      9.35 o 
   7   3  12       78.57       81.31      7.16 o 
   8   3  12        1.03       -0.52      6.01 o 
   9   3  12        0.13        2.84     10.89 o 
  10   3  12       44.87       36.19      9.77 o 
  11   3  12        5.87       -7.81     15.77 o 
 -13   4  12       14.18        3.15     11.84 o 
 -12   4  12        1.35       -7.89      8.88 o 
 -11   4  12        1.76       -8.71      8.71 o 
 -10   4  12       19.36       12.22      7.00 o 
  -9   4  12       33.56       48.75      6.35 o 
  -8   4  12      635.77      620.22     15.84 o 
  -7   4  12      180.88      169.30      7.78 o 
  -6   4  12        1.56        0.10      3.68 o 
  -5   4  12       50.48       41.29      4.84 o 
  -4   4  12      107.60      115.18      5.03 o 
  -3   4  12      231.84      227.08      7.76 o 
  -2   4  12      185.83      192.04      9.28 o 
  -1   4  12      401.31      351.62     16.44 o 
   0   4  12        1.08        1.20      3.11 o 
   1   4  12      492.58      462.14      8.72 o 
   2   4  12        4.99       -2.23      2.23 o 
   3   4  12        7.94        3.23      2.54 o 
   4   4  12        0.11       -2.79      3.02 o 
   5   4  12       22.77       11.49      3.84 o 
   6   4  12      202.13      198.21      8.40 o 
   7   4  12      452.13      419.66     16.74 o 
   8   4  12        9.79        3.59      6.24 o 
   9   4  12        1.33       -3.42      7.60 o 
  10   4  12        5.10       -3.34      8.06 o 
  11   4  12       68.43       75.18     14.88 o 
 -12   5  12        1.06        6.42      9.74 o 
 -11   5  12       50.66       34.02      9.76 o 
 -10   5  12        3.90       11.36      6.78 o 
  -9   5  12        0.95        1.89      5.38 o 
  -8   5  12      202.60      205.01      9.21 o 
  -7   5  12        3.57        0.56      4.32 o 
  -6   5  12       56.15       60.01      5.31 o 
  -5   5  12      241.95      256.39      8.00 o 
  -4   5  12       39.20       23.61      3.05 o 
  -3   5  12      225.13      207.08      7.84 o 
  -2   5  12      387.59      384.89     11.97 o 
  -1   5  12        4.19        9.09      3.65 o 
   0   5  12        3.28       -2.00      2.00 o 
   1   5  12      293.55      314.75      6.93 o 
   2   5  12      820.37      785.37     14.07 o 
   3   5  12        1.10        0.84      2.66 o 
   4   5  12        3.16        2.96      3.48 o 
   5   5  12        3.09        0.18      5.00 o 
   6   5  12     1522.27     1567.95     28.74 o 
   7   5  12      204.50      193.52     11.05 o 
   8   5  12        1.40        5.68      9.26 o 
   9   5  12       15.02       13.43      8.55 o 
  10   5  12       10.68       -1.83      8.28 o 
  11   5  12        4.99      -11.78     32.57 o 
 -12   6  12        4.36       -4.98     13.84 o 
 -11   6  12       85.50       45.09     10.60 o 
 -10   6  12       56.00       57.82      8.36 o 
  -9   6  12       39.64       45.71      6.67 o 
  -8   6  12      156.68      141.31      8.21 o 
  -7   6  12      149.34      157.16      8.02 o 
  -6   6  12      166.08      155.78      7.44 o 
  -5   6  12        1.92        4.92      3.87 o 
  -4   6  12      995.98      955.53     17.44 o 
  -3   6  12        3.58        4.06      2.93 o 
  -2   6  12      264.35      264.86      7.15 o 
  -1   6  12     1181.17     1189.54     19.33 o 
   0   6  12      190.85      175.73      5.45 o 
   1   6  12       92.09       93.70      4.03 o 
   2   6  12      551.02      552.36     10.97 o 
   3   6  12      361.22      390.45      9.05 o 
   4   6  12      420.56      423.05     10.43 o 
   5   6  12       24.70       17.69      4.76 o 
   6   6  12       10.01        1.07      5.24 o 
   7   6  12      196.19      194.63     10.92 o 
   8   6  12       82.77       90.29      8.83 o 
   9   6  12        0.04        0.76      8.61 o 
  10   6  12       33.80       28.81      9.81 o 
  11   6  12       10.24       -0.82     12.98 o 
 -12   7  12        0.35       -9.69     11.50 o 
 -11   7  12       41.96       26.69     10.07 o 
 -10   7  12        0.34       10.27      7.21 o 
  -9   7  12       21.36       10.05      6.59 o 
  -8   7  12        0.67       -4.20      4.98 o 
  -7   7  12        2.22       -3.40      4.65 o 
  -6   7  12      363.10      342.00     11.12 o 
  -5   7  12      125.60      127.21      7.79 o 
  -4   7  12        2.48       -1.31      4.12 o 
  -3   7  12      370.86      387.85      9.89 o 
  -2   7  12     1229.91     1236.30     20.59 o 
  -1   7  12      337.47      320.71      8.16 o 
   0   7  12      256.56      271.43      7.53 o 
   1   7  12       85.49       78.73      3.66 o 
   2   7  12      307.09      258.59      8.10 o 
   3   7  12       17.65       24.39      4.24 o 
   4   7  12      597.84      606.12     14.29 o 
   5   7  12       63.53       62.46      6.44 o 
   6   7  12       53.94       39.47      6.20 o 
   7   7  12        8.22        2.09      6.35 o 
   8   7  12       27.45       18.46      6.87 o 
   9   7  12       56.18       49.91     10.21 o 
  10   7  12       20.45       25.48      9.65 o 
 -11   8  12        2.16        2.07      9.27 o 
 -10   8  12      182.12      212.56     18.00 o 
  -9   8  12       62.49       57.27      8.12 o 
  -8   8  12       63.35       50.54      7.35 o 
  -7   8  12      301.96      328.56     11.72 o 
  -6   8  12      186.39      200.56      8.87 o 
  -5   8  12      115.26      104.64      8.49 o 
  -4   8  12       17.68       15.04      4.58 o 
  -3   8  12       70.68       63.54      6.59 o 
  -2   8  12        1.51       -3.45      3.45 o 
  -1   8  12       16.96       20.12      4.13 o 
   0   8  12        5.40       -3.00      3.00 o 
   1   8  12     1544.55     1493.27     24.57 o 
   2   8  12        7.68        9.47      4.07 o 
   3   8  12      130.76      114.44      6.24 o 
   4   8  12      367.88      390.75     12.47 o 
   5   8  12      179.01      177.13      9.87 o 
   6   8  12      153.97      130.19      9.29 o 
   7   8  12        0.35       -5.93      5.93 o 
   8   8  12        0.02       -4.05      6.41 o 
   9   8  12        0.90       13.45      8.98 o 
  10   8  12       21.12       35.60     13.45 o 
 -11   9  12       34.23       19.97     13.15 o 
 -10   9  12       28.11       24.31      8.14 o 
  -9   9  12        0.78        2.78      6.71 o 
  -8   9  12       20.75       20.92      7.91 o 
  -7   9  12       46.01       59.54      7.46 o 
  -6   9  12        3.77        3.57      5.32 o 
  -5   9  12        0.03       -5.14      5.14 o 
  -4   9  12        9.65        2.94      5.06 o 
  -3   9  12        6.37       -1.28      4.94 o 
  -2   9  12      706.84      675.77     16.92 o 
  -1   9  12       19.71       17.62      5.00 o 
   0   9  12      408.28      452.87     11.49 o 
   1   9  12       49.18       39.52      4.85 o 
   2   9  12       27.92       29.85      5.19 o 
   3   9  12      983.48      919.31     19.30 o 
   4   9  12       16.57       11.48      5.68 o 
   5   9  12        4.48        1.15      5.42 o 
   6   9  12       79.42       69.58      8.02 o 
   7   9  12        0.14       -2.46      6.23 o 
   8   9  12       10.35       -1.80      8.31 o 
   9   9  12        2.13       -3.99      8.35 o 
 -10  10  12        7.38       10.92      8.41 o 
  -9  10  12        0.51        9.48      7.28 o 
  -8  10  12       98.64       92.35     10.47 o 
  -7  10  12        0.12       -5.73      5.73 o 
  -6  10  12        0.24       -0.12      7.08 o 
  -5  10  12       95.48       97.66     12.61 o 
  -4  10  12       23.69       12.27      6.86 o 
  -3  10  12        0.70       -3.91      5.21 o 
  -2  10  12       17.77       17.63      5.59 o 
  -1  10  12       66.15       65.55      6.88 o 
   0  10  12        1.82        1.17      4.04 o 
   1  10  12      246.05      198.61      9.45 o 
   2  10  12      154.39      114.79      8.94 o 
   3  10  12       17.81       15.90      5.22 o 
   4  10  12        2.63       -1.37      5.32 o 
   5  10  12       62.69       40.38      7.28 o 
   6  10  12      102.58      118.87      9.52 o 
   7  10  12       65.45       74.20      9.03 o 
   8  10  12       28.50       45.56     12.88 o 
  -9  11  12        0.52       -2.96      7.21 o 
  -8  11  12        0.00        0.58      7.01 o 
  -7  11  12       19.79       -7.71      7.71 o 
  -6  11  12       45.27       40.17      9.13 o 
  -5  11  12       13.62       11.08     10.01 o 
  -4  11  12      153.25      144.31     11.50 o 
  -3  11  12       90.99       88.08      9.83 o 
  -2  11  12       44.31       38.22      7.88 o 
  -1  11  12      131.58      103.92     13.95 o 
   0  11  12        1.09       -4.89      4.89 o 
   1  11  12       60.82       69.66      7.08 o 
   2  11  12       12.44        8.75      5.47 o 
   3  11  12       21.13       19.03      5.73 o 
   4  11  12       27.41       19.78      6.63 o 
   5  11  12       91.08      105.22     11.70 o 
   6  11  12       51.57       60.86      8.55 o 
   7  11  12       21.07       19.93      9.30 o 
   8  11  12        0.53       -1.39      9.23 o 
  -8  12  12        0.26       10.48      9.19 o 
  -7  12  12       31.30       22.20      9.50 o 
  -6  12  12        7.51       12.12      8.63 o 
  -5  12  12      216.06      218.18     14.19 o 
  -4  12  12        0.22       -2.26      9.28 o 
  -3  12  12      142.36      148.91     11.96 o 
  -2  12  12       13.02       19.93      7.83 o 
  -1  12  12       16.13        7.79      7.34 o 
   0  12  12       80.33       50.11      7.17 o 
   1  12  12      147.82      168.74     11.33 o 
   2  12  12       22.16       33.11      6.61 o 
   3  12  12       36.22       29.90      7.25 o 
   4  12  12        2.98       -3.38      6.10 o 
   5  12  12        2.61       -3.10      6.51 o 
   6  12  12       25.24       17.22      7.79 o 
   7  12  12       26.70       12.33     10.07 o 
  -7  13  12        0.53       -8.51      8.51 o 
  -6  13  12        5.00        2.62      8.90 o 
  -5  13  12       26.49       38.14      9.90 o 
  -4  13  12        3.99       -2.35      8.10 o 
  -3  13  12       11.88        3.83      8.30 o 
  -2  13  12      151.61      162.13     12.90 o 
  -1  13  12       16.07       14.17      8.36 o 
   0  13  12       26.58       33.37      7.00 o 
   1  13  12       26.28       33.43      7.11 o 
   2  13  12        0.57        0.00      5.63 o 
   3  13  12        0.13       -3.27      5.73 o 
   4  13  12        2.11       -1.85      6.52 o 
   5  13  12        0.10       -6.72      6.72 o 
   6  13  12       17.00       23.05     15.05 o 
  -5  14  12       28.62       30.60     10.33 o 
  -4  14  12       28.00       27.58      9.74 o 
  -3  14  12       48.47       32.18     17.24 o 
  -2  14  12       16.65       18.08      9.04 o 
  -1  14  12        0.42       -0.95     11.69 o 
   0  14  12       18.39       19.73      7.16 o 
   1  14  12        0.72       -6.33      6.33 o 
   2  14  12        7.20        6.84     10.20 o 
   3  14  12       19.96       32.37      7.84 o 
   4  14  12        5.59       15.70      7.89 o 
  -3  15  12        7.89        8.08     11.59 o 
  -2  15  12       23.53       29.66     10.18 o 
  -1  15  12       12.87       19.44     10.00 o 
   0  15  12        1.01       -7.81      8.76 o 
   1  15  12        8.47        9.10      7.66 o 
 -13   0  13       12.29        5.44     16.17 o 
 -11   0  13       11.86       16.16     10.22 o 
  -9   0  13        2.60        2.89      7.74 o 
  -7   0  13     1142.21     1031.74     33.87 o 
  -5   0  13      265.97      280.64     13.14 o 
  -3   0  13    14434.27    15059.21    313.92 o 
  -1   0  13      639.11      686.89     18.02 o 
   1   0  13     2129.69     2076.89     39.97 o 
   3   0  13       13.94       10.83      6.50 o 
   5   0  13       27.21       21.66      6.70 o 
   7   0  13       49.10       27.58      7.01 o 
   9   0  13        5.85       11.52     13.13 o 
  11   0  13       12.50       11.52     16.81 o 
 -13   1  13        4.30        3.04     11.71 o 
 -12   1  13       68.52       82.55     10.12 o 
 -11   1  13        0.97       -4.93      6.47 o 
 -10   1  13        2.76       -3.07      5.97 o 
  -9   1  13      133.02      137.14      8.99 o 
  -8   1  13       49.27       38.37      8.03 o 
  -7   1  13       98.30      114.54      7.31 o 
  -6   1  13      601.40      571.17     14.97 o 
  -5   1  13      285.45      248.57      7.73 o 
  -4   1  13     1559.50     1518.97     24.60 o 
  -3   1  13        2.51        6.24      3.04 o 
  -2   1  13     2332.12     2407.35     34.20 o 
  -1   1  13      202.92      192.07      4.48 o 
   0   1  13        0.17        0.31      1.78 o 
   1   1  13      282.84      285.32      5.25 o 
   2   1  13        1.65        0.20      1.72 o 
   3   1  13       36.84       36.62      3.11 o 
   4   1  13      131.36      123.83      6.16 o 
   5   1  13      280.64      294.23      8.76 o 
   6   1  13      314.32      291.51      9.36 o 
   7   1  13        9.52        1.19      4.98 o 
   8   1  13        0.16        1.32      5.99 o 
   9   1  13        3.18        2.53      9.96 o 
  10   1  13        0.51        2.59      9.66 o 
  11   1  13       97.97       83.88     15.69 o 
 -13   2  13        0.53        0.54     12.27 o 
 -12   2  13        2.76        1.51     14.24 o 
 -11   2  13       91.53       75.39      9.17 o 
 -10   2  13       76.70       64.69      8.21 o 
  -9   2  13       36.80       22.31      7.49 o 
  -8   2  13        0.18       -0.87      4.94 o 
  -7   2  13      392.26      450.78     12.59 o 
  -6   2  13       43.04       51.64      5.11 o 
  -5   2  13      158.46      156.49      5.56 o 
  -4   2  13      103.67      126.90      5.06 o 
  -3   2  13       17.40       10.94      2.57 o 
  -2   2  13      107.50      110.28      6.91 o 
  -1   2  13      902.05      857.54     18.28 o 
   0   2  13        0.63       -1.90      2.54 o 
   1   2  13        7.37       10.31      1.95 o 
   2   2  13      405.74      382.56      7.20 o 
   3   2  13      110.24      104.69      4.34 o 
   4   2  13     1492.49     1509.27     22.34 o 
   5   2  13      447.98      462.03     11.65 o 
   6   2  13       27.70       39.45      5.67 o 
   7   2  13       40.01       31.04      8.04 o 
   8   2  13        1.23       -4.00      5.83 o 
   9   2  13        3.72       -9.44      9.44 o 
  10   2  13       51.82       48.49     12.84 o 
  11   2  13        5.10       -1.64     11.47 o 
 -13   3  13       31.51       30.92     13.08 o 
 -12   3  13       34.68       54.86     10.76 o 
 -11   3  13       56.29       69.95      9.09 o 
 -10   3  13        9.38        6.56      6.39 o 
  -9   3  13      182.81      187.49     10.32 o 
  -8   3  13       20.90       20.09      5.14 o 
  -7   3  13       30.35       23.56      4.61 o 
  -6   3  13      146.78      147.15      7.22 o 
  -5   3  13      597.32      532.71     14.81 o 
  -4   3  13      156.25      164.05      5.27 o 
  -3   3  13       73.97       65.77      4.37 o 
  -2   3  13       11.64        7.77      3.75 o 
  -1   3  13      728.16      670.28     15.99 o 
   0   3  13       58.00       67.37      5.01 o 
   1   3  13       65.05       61.54      2.73 o 
   2   3  13      297.54      286.34      7.83 o 
   3   3  13      505.23      461.92      9.38 o 
   4   3  13       83.34       97.44      7.15 o 
   5   3  13      256.55      246.19      8.11 o 
   6   3  13      381.11      364.15     12.04 o 
   7   3  13        2.92        4.21      5.24 o 
   8   3  13        2.17        4.00      6.23 o 
   9   3  13       12.62       11.17     10.25 o 
  10   3  13       14.67        8.28     11.10 o 
  11   3  13       22.90       19.11     12.78 o 
 -12   4  13       48.03       59.09     14.22 o 
 -11   4  13      139.36      122.75     12.18 o 
 -10   4  13       25.10       28.02      7.46 o 
  -9   4  13       79.44       80.46      8.11 o 
  -8   4  13       12.33       10.29      5.25 o 
  -7   4  13        0.89       -3.29      4.11 o 
  -6   4  13       33.74       32.67      4.53 o 
  -5   4  13        9.60        1.56      2.96 o 
  -4   4  13       40.92       24.10      2.84 o 
  -3   4  13        0.12       -3.62      3.79 o 
  -2   4  13        4.28        3.03      3.97 o 
  -1   4  13        6.10        6.44      3.65 o 
   0   4  13      150.77      138.81      5.33 o 
   1   4  13       13.03       11.77      2.28 o 
   2   4  13        3.76        4.30      2.57 o 
   3   4  13        6.96        3.58      2.66 o 
   4   4  13      298.66      306.26      8.53 o 
   5   4  13      211.58      209.00      8.12 o 
   6   4  13      110.91       92.95      6.66 o 
   7   4  13       50.42       39.50      6.43 o 
   8   4  13       20.66        9.22      6.45 o 
   9   4  13        3.22       10.81      8.40 o 
  10   4  13        6.42       -9.87     16.01 o 
  11   4  13        0.03        0.32     11.84 o 
 -12   5  13        6.03       18.99     10.20 o 
 -11   5  13        3.26       -3.59      9.98 o 
 -10   5  13       44.23       37.89      7.87 o 
  -9   5  13      118.49      147.53      9.92 o 
  -8   5  13       37.74       27.63      5.58 o 
  -7   5  13       33.41       24.28      5.13 o 
  -6   5  13      131.91      127.67      6.59 o 
  -5   5  13        0.09       -2.58      3.48 o 
  -4   5  13        1.90        4.44      3.23 o 
  -3   5  13      203.53      211.75      8.06 o 
  -2   5  13      253.37      258.06      9.90 o 
  -1   5  13       80.21       75.16      6.03 o 
   0   5  13      109.69      116.35      5.32 o 
   1   5  13       58.81       66.29      3.28 o 
   2   5  13      103.86       98.98      4.42 o 
   3   5  13      602.04      600.52     11.54 o 
   4   5  13      417.30      386.25      9.88 o 
   5   5  13       11.10        3.39      4.49 o 
   6   5  13      210.11      234.65      9.40 o 
   7   5  13        4.01       -1.40      5.55 o 
   8   5  13       19.56       16.34      6.98 o 
   9   5  13       32.36       36.03     12.41 o 
  10   5  13        0.36        1.17     13.21 o 
  11   5  13        9.15       -2.49     11.34 o 
 -12   6  13        0.19        0.94     12.19 o 
 -11   6  13       51.56       49.58     10.55 o 
 -10   6  13        0.72       12.06      8.31 o 
  -9   6  13      150.79      141.37      9.89 o 
  -8   6  13      232.28      250.10     10.33 o 
  -7   6  13      170.28      218.19      9.25 o 
  -6   6  13       49.74       58.03      5.52 o 
  -5   6  13        8.39        5.03      3.91 o 
  -4   6  13     1354.10     1348.06     23.12 o 
  -3   6  13      189.63      175.73      6.55 o 
  -2   6  13       34.12       31.15      5.66 o 
  -1   6  13     1787.17     1804.31     38.17 o 
   0   6  13       85.36       70.07      5.28 o 
   1   6  13      534.21      485.62     10.06 o 
   2   6  13       10.87        8.10      3.51 o 
   3   6  13        0.74        1.43      3.55 o 
   4   6  13      633.96      609.99     14.07 o 
   5   6  13       48.46       50.19      5.60 o 
   6   6  13       48.98       49.62      6.32 o 
   7   6  13       93.64       89.26      8.46 o 
   8   6  13        0.30       -1.02      6.11 o 
   9   6  13       14.40       11.63     11.37 o 
  10   6  13       13.95       41.64     17.69 o 
 -11   7  13       50.90       47.29     10.78 o 
 -10   7  13       50.18       51.61     10.17 o 
  -9   7  13      247.62      241.84     12.12 o 
  -8   7  13        4.99        9.77     10.31 o 
  -7   7  13       13.88        9.66      5.01 o 
  -6   7  13      289.75      324.51     12.43 o 
  -5   7  13       20.68       27.66      4.51 o 
  -4   7  13      206.96      174.70      8.79 o 
  -3   7  13       56.18       51.52      7.40 o 
  -2   7  13      627.80      695.83     14.13 o 
  -1   7  13      193.16      171.39      6.18 o 
   0   7  13      672.48      621.05     13.25 o 
   1   7  13      123.15      124.80      5.77 o 
   2   7  13       18.37       28.04      4.22 o 
   3   7  13        0.69       -3.59      3.59 o 
   4   7  13       80.06       74.33      6.14 o 
   5   7  13       39.18       51.88      6.23 o 
   6   7  13       25.06       23.67      6.28 o 
   7   7  13       42.49       31.53      6.96 o 
   8   7  13       19.76       24.09      7.32 o 
   9   7  13        2.35        0.77      8.50 o 
  10   7  13        0.83       16.77     16.91 o 
 -11   8  13       66.18       46.34     10.89 o 
 -10   8  13        8.98       -1.42      8.63 o 
  -9   8  13       13.38        9.34      6.69 o 
  -8   8  13       60.59       76.98     11.71 o 
  -7   8  13       53.67       62.81      9.55 o 
  -6   8  13       21.34       14.24      5.31 o 
  -5   8  13        2.19        1.30      5.09 o 
  -4   8  13        6.81       -5.07      5.57 o 
  -3   8  13      408.80      400.97     13.32 o 
  -2   8  13      156.28      142.40      9.04 o 
  -1   8  13        0.43        3.57      3.92 o 
   0   8  13       87.79      107.71      6.35 o 
   1   8  13       41.99       45.83      4.66 o 
   2   8  13     1156.61     1141.23     21.71 o 
   3   8  13       12.75       10.50      4.29 o 
   4   8  13      168.11      194.06      8.94 o 
   5   8  13        4.97       -5.72      9.01 o 
   6   8  13       21.21       24.09      6.61 o 
   7   8  13       13.98        7.93      6.41 o 
   8   8  13       29.57       34.61      7.92 o 
   9   8  13        4.78        4.24      9.06 o 
 -10   9  13      162.51      151.70     13.13 o 
  -9   9  13       26.11       14.14      7.22 o 
  -8   9  13        0.13        1.76      6.22 o 
  -7   9  13       32.84       10.32      6.00 o 
  -6   9  13       52.06       53.68      6.68 o 
  -5   9  13      123.49      120.81      8.83 o 
  -4   9  13      149.72      180.94      9.91 o 
  -3   9  13       98.29      122.24      8.44 o 
  -2   9  13       70.12       70.97      6.36 o 
  -1   9  13        0.02       -4.39      4.39 o 
   0   9  13      235.05      236.46      8.18 o 
   1   9  13       16.16        5.99      4.13 o 
   2   9  13      132.73      117.31      7.00 o 
   3   9  13       50.02       58.41      5.64 o 
   4   9  13        4.92        3.23      5.17 o 
   5   9  13        0.05       -1.34      5.42 o 
   6   9  13      174.99      179.31     10.71 o 
   7   9  13       13.62       14.53      7.07 o 
   8   9  13       26.01       17.52     10.59 o 
   9   9  13       31.04       66.96     16.13 o 
 -10  10  13       22.53        4.48     12.50 o 
  -9  10  13      227.39      283.06     18.21 o 
  -8  10  13        1.54        4.63      6.59 o 
  -7  10  13       77.00       55.03      7.63 o 
  -6  10  13       35.84       24.65     13.58 o 
  -5  10  13        0.05       -5.24      6.43 o 
  -4  10  13      228.66      251.25     16.01 o 
  -3  10  13        1.50       -4.05      5.97 o 
  -2  10  13       15.55       25.88      5.91 o 
  -1  10  13        0.26       -4.68      5.85 o 
   0  10  13       27.09       30.63      5.45 o 
   1  10  13        2.34       -1.38      4.41 o 
   2  10  13      105.37      110.10     12.77 o 
   3  10  13       21.95       17.71      5.38 o 
   4  10  13        0.18       -1.90      5.49 o 
   5  10  13      134.22      138.76     12.38 o 
   6  10  13        7.98        3.33      7.86 o 
   7  10  13        5.88        8.73      7.09 o 
   8  10  13       73.85       78.84     11.84 o 
  -9  11  13        0.79       -2.17      8.59 o 
  -8  11  13       11.47       -0.08      7.14 o 
  -7  11  13       17.35       29.38      9.21 o 
  -6  11  13       38.35       44.53      9.27 o 
  -5  11  13       39.11       51.38     14.07 o 
  -4  11  13        9.09        6.17     11.03 o 
  -3  11  13        1.49        3.69      6.95 o 
  -2  11  13       93.21       75.38      8.97 o 
  -1  11  13       11.54       16.59      7.18 o 
   0  11  13       84.30      100.41      8.71 o 
   1  11  13       26.92       14.67      5.49 o 
   2  11  13      122.72      112.40     12.19 o 
   3  11  13       28.19       22.32      5.95 o 
   4  11  13        0.11       -5.63      5.63 o 
   5  11  13        0.00       -5.22      6.26 o 
   6  11  13       16.93       11.84      7.09 o 
   7  11  13       80.55       75.78      9.50 o 
  -8  12  13        0.55       -3.47     11.19 o 
  -7  12  13        1.28       -3.89      8.51 o 
  -6  12  13       14.59        6.75      8.76 o 
  -5  12  13        0.06        3.90      8.12 o 
  -4  12  13        4.20       -4.06      7.43 o 
  -3  12  13       40.09       56.02      9.32 o 
  -2  12  13       11.37       -0.86      6.83 o 
  -1  12  13        0.09       -6.32      6.32 o 
   0  12  13       55.87       53.89      6.98 o 
   1  12  13       24.02       33.73      6.55 o 
   2  12  13       69.23       75.60      8.18 o 
   3  12  13       26.55       13.05      6.03 o 
   4  12  13        0.79       -3.04      6.15 o 
   5  12  13        0.20       -5.42      6.69 o 
   6  12  13        0.40       -6.89      6.89 o 
  -6  13  13        3.17        7.04      9.03 o 
  -5  13  13       34.89       42.18     10.44 o 
  -4  13  13        9.00       10.72      8.64 o 
  -3  13  13        1.89        1.61      8.10 o 
  -2  13  13       13.74        1.89      7.91 o 
  -1  13  13       50.68       43.81      9.57 o 
   0  13  13        3.06       -0.06     14.31 o 
   1  13  13       11.17       10.55      6.43 o 
   2  13  13       61.70       85.64      8.06 o 
   3  13  13       12.73        5.37      6.08 o 
   4  13  13        0.01        7.33      6.95 o 
   5  13  13        7.29        6.35      7.52 o 
  -5  14  13        6.77        9.65     11.54 o 
  -4  14  13        1.29       13.78      9.38 o 
  -3  14  13        1.05       -4.71      8.29 o 
  -2  14  13        0.30        1.48      8.26 o 
  -1  14  13        3.14       11.83     10.03 o 
   0  14  13        1.72       -1.13      8.30 o 
   1  14  13       11.79        2.88      6.80 o 
   2  14  13        4.76        4.94      7.63 o 
   3  14  13        0.84       -5.41      6.90 o 
 -12   0  14        3.74       -8.48     10.41 o 
 -10   0  14        1.51       16.24      9.02 o 
  -8   0  14      141.99      119.31     11.21 o 
  -6   0  14      808.51      823.36     27.57 o 
  -4   0  14      211.23      194.21      8.88 o 
  -2   0  14      144.44      113.29      5.75 o 
   0   0  14        5.30        9.27      2.84 o 
   2   0  14        0.48       -0.88      3.18 o 
   4   0  14      522.11      510.61     56.48 o 
   6   0  14      141.84      162.29     12.83 o 
   8   0  14       21.05       14.33     10.40 o 
  10   0  14       52.60       38.90     16.97 o 
 -13   1  14       27.69       29.29     13.13 o 
 -12   1  14        1.13        0.26      7.56 o 
 -11   1  14       42.96       37.04      7.93 o 
 -10   1  14       25.80       24.73      7.55 o 
  -9   1  14       19.10       25.00      6.11 o 
  -8   1  14       21.53       34.27      6.01 o 
  -7   1  14       10.74       14.49      5.02 o 
  -6   1  14        6.41       -3.21      4.00 o 
  -5   1  14      285.35      275.12      7.33 o 
  -4   1  14      159.19      151.11      5.84 o 
  -3   1  14      190.80      197.08      7.09 o 
  -2   1  14        1.93       -2.63      2.63 o 
  -1   1  14        1.23       -0.97      1.73 o 
   0   1  14       91.84       91.31      3.19 o 
   1   1  14       63.46       82.69      3.30 o 
   2   1  14      694.87      722.68     11.13 o 
   3   1  14       65.34       70.47      6.22 o 
   4   1  14       40.99       45.85      4.41 o 
   5   1  14      836.11      819.81     18.31 o 
   6   1  14       23.32       16.39      5.74 o 
   7   1  14        0.34       -5.46      5.46 o 
   8   1  14      124.53      101.46     10.40 o 
   9   1  14       15.73       15.97     10.58 o 
  10   1  14       18.73       27.34     11.37 o 
  11   1  14       37.19       55.71     14.10 o 
 -13   2  14        0.06       -3.52     17.61 o 
 -12   2  14       33.26       56.89     12.32 o 
 -11   2  14        2.41       -6.67      6.67 o 
 -10   2  14       14.92        9.80      6.55 o 
  -9   2  14      320.18      275.55     12.24 o 
  -8   2  14        0.63       -0.06      5.50 o 
  -7   2  14      618.05      664.35     17.61 o 
  -6   2  14       15.70        6.26      4.28 o 
  -5   2  14       19.78       17.77      2.61 o 
  -4   2  14        0.09       -1.87      2.28 o 
  -3   2  14      662.48      682.23     13.65 o 
  -2   2  14      122.88      123.04      4.24 o 
  -1   2  14       43.69       44.18      5.41 o 
   0   2  14        0.91       -1.89      1.89 o 
   1   2  14        5.42        3.93      1.73 o 
   2   2  14       28.65       37.79      3.75 o 
   3   2  14      236.76      210.53      6.99 o 
   4   2  14       52.11       39.63      7.92 o 
   5   2  14       24.80       16.55      4.27 o 
   6   2  14      394.28      399.11     12.88 o 
   7   2  14      468.24      459.42     16.02 o 
   8   2  14       30.27       42.26      8.88 o 
   9   2  14        0.02      -10.73     16.73 o 
  10   2  14       17.77        8.87     11.55 o 
  11   2  14        3.89        1.75     11.94 o 
 -12   3  14        0.07       24.69     16.72 o 
 -11   3  14       15.97       12.33      7.47 o 
 -10   3  14       51.77       49.73      7.77 o 
  -9   3  14        1.92        3.38      5.83 o 
  -8   3  14      139.39      109.87      8.34 o 
  -7   3  14      711.52      711.92     19.96 o 
  -6   3  14      433.41      476.85     12.12 o 
  -5   3  14      120.12      132.48      5.24 o 
  -4   3  14     1004.68     1101.20     18.76 o 
  -3   3  14      143.46      144.83      6.63 o 
  -2   3  14       78.69       81.61      5.64 o 
  -1   3  14      312.40      292.49      9.54 o 
   0   3  14        1.45        1.72      2.17 o 
   1   3  14       57.55       66.57      2.92 o 
   2   3  14      104.45      107.63      4.18 o 
   3   3  14        4.67       -0.75      3.12 o 
   4   3  14       70.15       52.78      5.15 o 
   5   3  14      379.19      363.94     10.55 o 
   6   3  14      943.76      958.33     19.77 o 
   7   3  14      208.16      198.12     11.89 o 
   8   3  14       50.97       42.82      8.68 o 
   9   3  14        6.99        1.85      9.94 o 
  10   3  14       17.60       13.55     11.39 o 
  11   3  14        4.91       -8.81     11.50 o 
 -12   4  14       36.97       51.45     20.36 o 
 -11   4  14       45.73       45.99     10.09 o 
 -10   4  14       12.04       21.58      7.14 o 
  -9   4  14       19.87       23.97      6.68 o 
  -8   4  14        2.28       -0.08      5.42 o 
  -7   4  14      497.77      490.22     14.86 o 
  -6   4  14       25.89       29.34      4.43 o 
  -5   4  14       73.00       69.77      4.77 o 
  -4   4  14      166.10      134.78      5.73 o 
  -3   4  14       25.71       16.42      4.84 o 
  -2   4  14        1.52        0.90      3.58 o 
  -1   4  14        0.31       -2.64      3.43 o 
   0   4  14      188.23      188.33      8.35 o 
   1   4  14       20.16       20.01      3.15 o 
   2   4  14        7.59        3.18      2.64 o 
   3   4  14        4.80        3.38      3.19 o 
   4   4  14      678.28      707.07     18.00 o 
   5   4  14        3.43       -0.87      4.14 o 
   6   4  14        0.81        0.68      4.68 o 
   7   4  14      761.93      786.78     19.76 o 
   8   4  14       22.76       14.77      8.24 o 
   9   4  14       66.89       62.94     12.87 o 
  10   4  14       10.16       13.93     11.25 o 
 -12   5  14       22.99       35.00     10.74 o 
 -11   5  14        0.84       -6.13      8.37 o 
 -10   5  14        0.04       10.21      8.03 o 
  -9   5  14       21.23       16.71      6.69 o 
  -8   5  14       14.43        4.49      5.80 o 
  -7   5  14      139.03      141.33      7.56 o 
  -6   5  14      652.67      609.62     15.22 o 
  -5   5  14      195.43      183.35      7.19 o 
  -4   5  14        3.06       -0.58      3.19 o 
  -3   5  14       40.99       37.01      6.10 o 
  -2   5  14      298.02      300.11     10.85 o 
  -1   5  14       30.68       35.86      6.93 o 
   0   5  14      245.84      264.76     10.48 o 
   1   5  14      409.96      392.78      9.48 o 
   2   5  14      581.18      634.56     13.32 o 
   3   5  14      366.33      331.11      9.31 o 
   4   5  14       64.20       74.24      5.56 o 
   5   5  14       53.20       61.03      6.57 o 
   6   5  14      115.09      110.39      9.58 o 
   7   5  14       24.53       47.32      6.86 o 
   8   5  14       11.42        0.61      6.28 o 
   9   5  14        1.07       -2.04     10.07 o 
  10   5  14       18.31       19.92     19.53 o 
 -12   6  14        0.06      -10.94     10.94 o 
 -11   6  14        7.61        5.31      9.92 o 
 -10   6  14      133.06      145.40     12.26 o 
  -9   6  14        0.00       -3.33      6.24 o 
  -8   6  14        4.03       -2.33      5.74 o 
  -7   6  14      568.42      610.45     15.65 o 
  -6   6  14       92.33       91.54      6.23 o 
  -5   6  14      145.52      139.87      6.65 o 
  -4   6  14      635.03      621.40     17.42 o 
  -3   6  14       37.49       38.55      4.94 o 
  -2   6  14       80.39       70.60      6.66 o 
  -1   6  14       11.75        9.19      4.99 o 
   0   6  14       77.12       88.48      4.37 o 
   1   6  14      690.38      677.71     14.05 o 
   2   6  14      757.56      774.83     15.59 o 
   3   6  14        1.44        4.68      3.67 o 
   4   6  14      910.43      834.01     17.50 o 
   5   6  14      238.89      240.49      9.30 o 
   6   6  14      154.05      165.06      8.91 o 
   7   6  14       60.42       47.52      7.85 o 
   8   6  14        6.07        9.74      6.73 o 
   9   6  14       17.93       21.00     11.27 o 
  10   6  14       35.65       34.92     14.49 o 
 -11   7  14       16.62       -4.26      9.94 o 
 -10   7  14       42.68       34.39      9.20 o 
  -9   7  14      114.12      109.80     10.63 o 
  -8   7  14       46.86       45.04      9.61 o 
  -7   7  14       42.31       38.15      5.74 o 
  -6   7  14       18.68       15.41      5.35 o 
  -5   7  14       76.43       67.77      5.95 o 
  -4   7  14       51.24       36.57      5.77 o 
  -3   7  14      144.37      130.94      7.35 o 
  -2   7  14      317.59      310.18     10.11 o 
  -1   7  14      231.10      246.12      7.37 o 
   0   7  14     1045.23     1078.01     22.59 o 
   1   7  14     1088.57     1050.01     19.58 o 
   2   7  14        4.07        3.07      3.84 o 
   3   7  14      408.51      422.51     12.40 o 
   4   7  14      421.47      402.47     11.53 o 
   5   7  14        1.00       -0.32      4.74 o 
   6   7  14       31.84       37.51      6.75 o 
   7   7  14        0.07       -2.42      5.77 o 
   8   7  14      104.64      129.30     10.28 o 
   9   7  14       18.88       31.85     12.07 o 
 -11   8  14        4.06      -10.95     10.95 o 
 -10   8  14      137.54      145.98     18.79 o 
  -9   8  14       51.06       47.18     10.93 o 
  -8   8  14        9.63       10.00      6.86 o 
  -7   8  14       31.03       15.76      5.85 o 
  -6   8  14       23.44       17.77      5.76 o 
  -5   8  14       20.98       23.52      6.12 o 
  -4   8  14       23.82       19.20      5.59 o 
  -3   8  14       95.60      105.10      7.47 o 
  -2   8  14      666.22      643.67     17.47 o 
  -1   8  14     1427.08     1383.00     27.99 o 
   0   8  14        0.20       -4.53      4.53 o 
   1   8  14      556.86      556.86     12.79 o 
   2   8  14      359.96      370.75     10.49 o 
   3   8  14       53.95       53.77      5.47 o 
   4   8  14       68.09       79.03      6.68 o 
   5   8  14       12.58       18.23      5.91 o 
   6   8  14        2.01       -3.96      5.93 o 
   7   8  14       32.87       25.02      7.15 o 
   8   8  14        2.40        2.08      7.07 o 
   9   8  14       14.77       21.18     11.44 o 
 -10   9  14        8.67       31.97      9.61 o 
  -9   9  14       34.26       29.25      8.99 o 
  -8   9  14        1.54       12.58      7.25 o 
  -7   9  14        4.06        5.55      5.77 o 
  -6   9  14       37.80       33.39      7.77 o 
  -5   9  14      141.72      146.42      9.54 o 
  -4   9  14        1.22        1.38      5.25 o 
  -3   9  14      299.52      295.21     15.11 o 
  -2   9  14      139.14      131.92      8.23 o 
  -1   9  14       65.74       61.07      6.66 o 
   0   9  14      462.35      472.23     15.80 o 
   1   9  14       15.97        4.68      4.01 o 
   2   9  14        3.37       -1.03      5.11 o 
   3   9  14        7.78       -0.05      4.78 o 
   4   9  14       31.13       38.96      7.25 o 
   5   9  14        1.31       -4.91      5.77 o 
   6   9  14        5.44       18.95      6.78 o 
   7   9  14      177.45      145.09     10.64 o 
   8   9  14        7.11       -1.50      8.88 o 
  -9  10  14        2.57        8.47      8.83 o 
  -8  10  14        7.04        1.53      7.61 o 
  -7  10  14        1.63        3.20      5.97 o 
  -6  10  14        0.68       -0.35      7.20 o 
  -5  10  14       51.61       55.35      8.71 o 
  -4  10  14       13.38       26.35      7.44 o 
  -3  10  14      113.53      116.03      9.88 o 
  -2  10  14      239.07      214.19     12.28 o 
  -1  10  14       98.23      103.35      9.27 o 
   0  10  14        0.77       -5.27      5.27 o 
   1  10  14       28.02       27.22      5.36 o 
   2  10  14        4.86        2.89      4.79 o 
   3  10  14        1.60       -4.35      5.07 o 
   4  10  14        7.19       14.57      8.76 o 
   5  10  14      100.20      118.55      9.37 o 
   6  10  14       59.89       67.97      8.58 o 
   7  10  14        0.99        3.73      8.96 o 
   8  10  14        5.80        2.44     12.97 o 
  -8  11  14       35.56       29.36      9.26 o 
  -7  11  14        9.97        8.24      8.77 o 
  -6  11  14        0.01        2.58      7.71 o 
  -5  11  14        2.43       -6.96      6.96 o 
  -4  11  14        1.38        9.36      7.34 o 
  -3  11  14       21.18       21.92      7.70 o 
  -2  11  14        0.16       -5.38      6.15 o 
  -1  11  14        3.03       -3.78      6.04 o 
   0  11  14        9.42        4.47      6.84 o 
   1  11  14       16.62        8.73      6.01 o 
   2  11  14       18.12       15.17      6.95 o 
   3  11  14        2.01       -5.12      5.12 o 
   4  11  14        0.24       -5.95      5.95 o 
   5  11  14        0.00        0.60      6.55 o 
   6  11  14       28.60       14.26      7.42 o 
   7  11  14        0.01       -2.34      8.25 o 
  -7  12  14       10.65        5.61      8.81 o 
  -6  12  14       24.04       19.58     13.25 o 
  -5  12  14       12.03       -0.46      8.90 o 
  -4  12  14        8.98       -8.83      9.17 o 
  -3  12  14        0.48       -6.65      7.07 o 
  -2  12  14        0.36       -6.81      6.81 o 
  -1  12  14       59.67       65.55      9.50 o 
   0  12  14      109.65      128.95     11.53 o 
   1  12  14        5.48        0.83      5.69 o 
   2  12  14        9.97        2.56      5.45 o 
   3  12  14      111.91       97.24      8.24 o 
   4  12  14        4.50        0.65      6.45 o 
   5  12  14       41.38       63.19      8.95 o 
   6  12  14       15.04       -2.43     10.87 o 
  -6  13  14        9.11       -0.73      9.18 o 
  -5  13  14        1.11        2.25      8.45 o 
  -4  13  14       22.94       18.26      9.09 o 
  -3  13  14        1.38        4.07      8.16 o 
  -2  13  14        4.49       -1.91      8.04 o 
  -1  13  14      241.32      275.75     16.24 o 
   0  13  14        3.80       -3.93      7.94 o 
   1  13  14       19.18       10.77      7.57 o 
   2  13  14        7.53        0.19     10.05 o 
   3  13  14       14.43       19.25      6.71 o 
   4  13  14        1.19       -6.79      6.79 o 
  -4  14  14       13.65       37.49     12.04 o 
  -3  14  14        1.91        2.77      8.90 o 
  -2  14  14       20.42       30.75     13.43 o 
  -1  14  14       18.32       30.98      9.47 o 
   0  14  14        0.00       -5.31      8.46 o 
   1  14  14        0.66        2.06      6.76 o 
   2  14  14        0.08        0.02      6.47 o 
 -11   0  15       25.45       16.87     10.34 o 
  -9   0  15        0.00       -6.84      6.84 o 
  -7   0  15      848.30      866.87     29.80 o 
  -5   0  15      186.81      236.78     12.51 o 
  -3   0  15      715.69      742.92     19.14 o 
  -1   0  15     1307.11     1264.13     25.33 o 
   1   0  15      159.90      162.10      8.16 o 
   3   0  15     1480.01     1542.97     36.88 o 
   5   0  15      347.63      367.81     18.14 o 
   7   0  15       76.48       63.57     10.89 o 
   9   0  15        9.04       -6.72     13.61 o 
  11   0  15        8.61       28.33     18.73 o 
 -12   1  15       20.60       18.28      8.11 o 
 -11   1  15        1.83        0.64      6.60 o 
 -10   1  15       10.51        6.25      6.32 o 
  -9   1  15        0.06        1.79      5.49 o 
  -8   1  15      154.39      130.69      8.26 o 
  -7   1  15        0.06        0.38      4.66 o 
  -6   1  15      212.96      210.21      8.98 o 
  -5   1  15      574.25      635.07     16.91 o 
  -4   1  15     1011.88      924.05     17.92 o 
  -3   1  15        9.43       14.34      3.21 o 
  -2   1  15      597.22      589.04      9.50 o 
  -1   1  15      189.25      188.40      4.73 o 
   0   1  15       44.28       41.10      2.68 o 
   1   1  15       10.57       10.08      2.33 o 
   2   1  15     1198.32     1181.34     16.62 o 
   3   1  15      221.75      205.20      6.97 o 
   4   1  15      386.83      366.54     10.73 o 
   5   1  15      223.91      209.14      9.86 o 
   6   1  15       14.60       14.37      5.75 o 
   7   1  15       52.55       52.37      7.45 o 
   8   1  15       13.99        9.61      7.61 o 
   9   1  15       73.21       59.96     12.67 o 
  10   1  15        2.10        9.35     11.32 o 
 -12   2  15       43.54       52.59     14.09 o 
 -11   2  15        2.90       -6.22      6.62 o 
 -10   2  15       16.46       15.40      6.66 o 
  -9   2  15       19.89       14.12      6.14 o 
  -8   2  15       18.69        6.81      5.34 o 
  -7   2  15       49.78       49.83      6.99 o 
  -6   2  15       95.79       77.23      6.02 o 
  -5   2  15        3.32        9.57      3.91 o 
  -4   2  15        5.13        0.04      2.70 o 
  -3   2  15       49.13       74.15      4.50 o 
  -2   2  15       57.64       64.47      4.06 o 
  -1   2  15      441.56      447.66     10.02 o 
   0   2  15      475.00      463.17      9.52 o 
   1   2  15      531.50      451.09      8.07 o 
   2   2  15       37.20       51.41      3.37 o 
   3   2  15      350.57      341.82      8.96 o 
   4   2  15       89.82       95.60      5.62 o 
   5   2  15       19.17       23.36      5.07 o 
   6   2  15        0.01       -0.57      5.52 o 
   7   2  15       26.18       14.95      6.84 o 
   8   2  15       62.67       46.74      8.91 o 
   9   2  15        0.03       -8.88      8.88 o 
  10   2  15        6.81       13.83     11.38 o 
 -12   3  15       24.90       17.31      9.77 o 
 -11   3  15       82.78       97.35      9.78 o 
 -10   3  15       29.27       32.09      7.25 o 
  -9   3  15        0.99       -2.69      5.71 o 
  -8   3  15        3.15       -4.44      5.17 o 
  -7   3  15      187.87      241.20     11.11 o 
  -6   3  15        0.13       -3.05      4.14 o 
  -5   3  15        0.26       -2.49      3.61 o 
  -4   3  15       26.52       12.93      3.10 o 
  -3   3  15        0.01        2.44      2.64 o 
  -2   3  15        0.24        3.50      2.66 o 
  -1   3  15       33.14       34.15      5.42 o 
   0   3  15       32.04       24.59      2.78 o 
   1   3  15        0.37       -0.41      2.04 o 
   2   3  15      598.33      620.30     10.98 o 
   3   3  15       89.14      102.42      5.36 o 
   4   3  15       86.83       71.57      7.49 o 
   5   3  15        1.46       -4.06      4.06 o 
   6   3  15       47.62       48.74      6.24 o 
   7   3  15      172.38      170.40     10.27 o 
   8   3  15        7.00       -0.91      7.07 o 
   9   3  15       52.89       53.73     12.64 o 
  10   3  15        7.93        8.34     11.44 o 
 -12   4  15       12.32       28.65     10.33 o 
 -11   4  15        0.13       -6.58      7.88 o 
 -10   4  15       75.82       71.44      8.46 o 
  -9   4  15      103.17      104.75      8.74 o 
  -8   4  15      285.10      267.05     11.60 o 
  -7   4  15        6.28       -0.32      5.08 o 
  -6   4  15       25.30       20.86      5.50 o 
  -5   4  15        0.07       -0.63      5.04 o 
  -4   4  15      171.14      155.60      7.33 o 
  -3   4  15        7.49       12.23      5.06 o 
  -2   4  15      456.94      447.72     13.10 o 
  -1   4  15       93.46       83.89      6.20 o 
   0   4  15       47.82       53.72      4.16 o 
   1   4  15      795.13      816.26     15.52 o 
   2   4  15        5.52        7.20      3.37 o 
   3   4  15       68.92       60.49      6.76 o 
   4   4  15       90.40       95.07      5.87 o 
   5   4  15       18.51       14.03      4.71 o 
   6   4  15      105.14      103.92      7.59 o 
   7   4  15      249.04      224.16     11.59 o 
   8   4  15       12.35       13.39      8.35 o 
   9   4  15       20.32        5.21     10.92 o 
  10   4  15       53.26       41.19     13.17 o 
 -12   5  15        0.26        5.08     12.03 o 
 -11   5  15        5.01        1.64      8.72 o 
 -10   5  15        0.29        0.88      6.90 o 
  -9   5  15       59.50       54.49      7.69 o 
  -8   5  15        0.73       -2.87      5.57 o 
  -7   5  15       68.29       93.09      7.56 o 
  -6   5  15        0.06        1.24      4.66 o 
  -5   5  15      425.90      451.79     13.71 o 
  -4   5  15      100.21      109.22      6.55 o 
  -3   5  15      229.77      215.37     11.30 o 
  -2   5  15       99.74       75.68      6.45 o 
  -1   5  15      497.37      520.09     15.11 o 
   0   5  15      109.63       98.38      7.29 o 
   1   5  15      321.54      309.01      8.59 o 
   2   5  15      539.65      555.65     12.25 o 
   3   5  15       25.51       36.72      4.52 o 
   4   5  15      381.60      366.47     10.61 o 
   5   5  15      378.17      375.28     11.22 o 
   6   5  15       33.89       43.61      6.37 o 
   7   5  15        7.26       -0.86      5.89 o 
   8   5  15       69.56       54.91      9.18 o 
   9   5  15        1.58       16.59     10.84 o 
  10   5  15        6.83       -2.88     11.84 o 
 -11   6  15        3.13       -1.87      8.42 o 
 -10   6  15        0.04       -7.71      7.71 o 
  -9   6  15        5.57       -4.07      6.14 o 
  -8   6  15       90.33       97.05      8.26 o 
  -7   6  15      550.00      563.34     16.55 o 
  -6   6  15       69.08       61.67      7.14 o 
  -5   6  15       20.60       16.13      6.55 o 
  -4   6  15        0.02        4.61      4.62 o 
  -3   6  15       16.99        6.40      5.98 o 
  -2   6  15       39.87       53.57      6.51 o 
  -1   6  15     1264.18     1271.68     29.09 o 
   0   6  15       72.46       91.77      6.21 o 
   1   6  15       61.47       43.61      5.10 o 
   2   6  15      286.39      269.89      8.45 o 
   3   6  15      510.77      552.78     12.31 o 
   4   6  15      109.73       99.77      6.41 o 
   5   6  15      261.26      279.38     10.74 o 
   6   6  15       15.55        5.54      5.25 o 
   7   6  15       84.35       79.15      9.58 o 
   8   6  15       38.14       37.53      8.69 o 
   9   6  15        0.15       -2.82     10.27 o 
 -11   7  15        1.29       -3.61      9.23 o 
 -10   7  15        7.91       17.01      9.37 o 
  -9   7  15        2.15        2.25      7.30 o 
  -8   7  15       36.88       40.81      6.91 o 
  -7   7  15       13.66        7.05      8.69 o 
  -6   7  15       61.60       58.01      6.23 o 
  -5   7  15      111.73      125.29      8.18 o 
  -4   7  15      139.39      180.18      9.07 o 
  -3   7  15      820.20      826.63     18.68 o 
  -2   7  15      737.77      748.27     20.76 o 
  -1   7  15       37.28        9.67      6.22 o 
   0   7  15        1.79       -3.96      4.06 o 
   1   7  15       71.92       72.87      6.41 o 
   2   7  15      323.03      339.95      9.79 o 
   3   7  15      159.25      192.83      7.52 o 
   4   7  15      672.08      677.24     16.86 o 
   5   7  15        0.72       -4.67      4.67 o 
   6   7  15      215.22      232.01     11.64 o 
   7   7  15       26.52       51.29      8.57 o 
   8   7  15        7.25        8.74      7.80 o 
   9   7  15       49.10       52.85     22.81 o 
 -10   8  15       39.41       52.52      9.94 o 
  -9   8  15       80.93       90.75     10.19 o 
  -8   8  15       19.97       21.40      9.31 o 
  -7   8  15       31.21       24.96     11.96 o 
  -6   8  15       33.01       15.64      4.92 o 
  -5   8  15      263.62      248.42     11.21 o 
  -4   8  15       67.40       57.76      6.70 o 
  -3   8  15       15.60       15.53      4.86 o 
  -2   8  15      178.19      170.67      8.77 o 
  -1   8  15        0.16       -4.00      4.00 o 
   0   8  15      275.99      291.17     10.42 o 
   1   8  15      265.02      260.25     10.16 o 
   2   8  15       43.82       38.28      7.04 o 
   3   8  15       11.21       10.49      4.48 o 
   4   8  15        1.53       -1.15      4.66 o 
   5   8  15      160.34      172.02     10.24 o 
   6   8  15        5.98       -0.27      8.80 o 
   7   8  15        0.25       -7.80      8.08 o 
   8   8  15      110.24      101.90     11.37 o 
 -10   9  15      106.39      110.92     16.00 o 
  -9   9  15        2.73        8.80      8.18 o 
  -8   9  15       33.33       28.11      8.06 o 
  -7   9  15        0.28       -6.26      6.26 o 
  -6   9  15      177.77      167.97     11.80 o 
  -5   9  15        5.31       -1.22      7.00 o 
  -4   9  15      273.58      277.00     12.02 o 
  -3   9  15      351.33      366.12     13.53 o 
  -2   9  15        4.40        7.34      5.15 o 
  -1   9  15        4.18        4.77      5.05 o 
   0   9  15       31.72       42.59      6.14 o 
   1   9  15       29.01       29.49      6.09 o 
   2   9  15       12.56       12.42      4.61 o 
   3   9  15       29.88       20.00      5.33 o 
   4   9  15      701.09      693.11     20.76 o 
   5   9  15        0.14        0.59      7.33 o 
   6   9  15        6.17       -5.52      5.98 o 
   7   9  15       28.73        9.44      9.77 o 
   8   9  15       68.43       68.53     13.88 o 
  -9  10  15       53.52       44.89     10.40 o 
  -8  10  15        4.67        0.76      7.44 o 
  -7  10  15        2.08       -9.12      9.12 o 
  -6  10  15      144.31      174.46     12.27 o 
  -5  10  15      153.80      140.99     11.19 o 
  -4  10  15        8.71       -1.26      6.30 o 
  -3  10  15       11.75        8.94      6.58 o 
  -2  10  15      101.48      103.63      9.15 o 
  -1  10  15        4.97       11.88      6.27 o 
   0  10  15        6.30       14.02      6.53 o 
   1  10  15       44.41       49.09      5.73 o 
   2  10  15      109.12      111.57      7.66 o 
   3  10  15       36.84       37.07      8.91 o 
   4  10  15       23.91       12.83      6.30 o 
   5  10  15       93.69       76.30      8.26 o 
   6  10  15       92.83       95.35     15.05 o 
   7  10  15        0.39        5.02      8.12 o 
  -8  11  15        3.71       -7.57     10.84 o 
  -7  11  15       12.65       11.49     11.06 o 
  -6  11  15       69.06       85.06     12.91 o 
  -5  11  15       45.37       44.35      9.19 o 
  -4  11  15       39.42       28.58      8.01 o 
  -3  11  15       32.13       22.68     11.48 o 
  -2  11  15       10.69       12.20      7.24 o 
  -1  11  15       50.59       42.33      7.95 o 
   0  11  15        2.76        5.08      6.80 o 
   1  11  15        2.09       -4.31      4.86 o 
   2  11  15        0.32        2.74      5.22 o 
   3  11  15        0.07       -5.03      7.40 o 
   4  11  15       13.44       29.47      7.26 o 
   5  11  15       28.06       31.21      7.43 o 
   6  11  15      155.47      188.83     14.66 o 
  -7  12  15       91.43       90.24     14.69 o 
  -6  12  15        2.66       -8.21     11.92 o 
  -5  12  15        2.65        2.06      8.30 o 
  -4  12  15        3.90       15.62     11.53 o 
  -3  12  15        0.33       -7.32      7.32 o 
  -2  12  15       28.57       22.72      8.30 o 
  -1  12  15       63.26       63.27      9.44 o 
   0  12  15       17.34       11.38      7.80 o 
   1  12  15       13.70        8.41      5.83 o 
   2  12  15        1.55       -5.20      5.20 o 
   3  12  15        0.51        1.26      5.64 o 
   4  12  15       10.24        3.86      6.69 o 
   5  12  15       91.44      111.47     10.29 o 
  -5  13  15        5.58       13.06     20.57 o 
  -4  13  15       51.49       39.97      9.64 o 
  -3  13  15        9.57       10.31      8.45 o 
  -2  13  15        1.81       -2.50      8.26 o 
  -1  13  15       43.67       54.42     10.22 o 
   0  13  15      102.86      124.65     12.25 o 
   1  13  15       35.60       37.12      7.28 o 
   2  13  15        0.04       -5.86      5.86 o 
   3  13  15        2.41        6.05      6.44 o 
  -2  14  15        8.64       -7.45     10.25 o 
  -1  14  15        7.75       -3.74      8.66 o 
   0  14  15        0.06       10.08     10.49 o 
 -12   0  16        5.82       -1.79     12.00 o 
 -10   0  16       47.57       27.29     22.81 o 
  -8   0  16       72.86       83.62     10.28 o 
  -6   0  16     1105.92     1165.39     36.29 o 
  -4   0  16      512.61      468.69     17.49 o 
  -2   0  16     1453.09     1444.45     28.75 o 
   0   0  16      201.55      180.37      6.99 o 
   2   0  16        2.76        6.47      5.07 o 
   4   0  16       95.70      112.13      8.52 o 
   6   0  16        5.52        6.29     10.08 o 
   8   0  16       81.65       76.03     18.25 o 
  10   0  16        4.68       15.21     15.05 o 
 -12   1  16       19.58       34.23      8.90 o 
 -11   1  16        0.91       -5.94      6.87 o 
 -10   1  16        1.40       -5.83      5.83 o 
  -9   1  16       21.56       10.36      5.86 o 
  -8   1  16        4.09       17.47      6.96 o 
  -7   1  16      613.14      578.91     16.09 o 
  -6   1  16        0.02       -3.58      4.14 o 
  -5   1  16       33.92       17.13      4.21 o 
  -4   1  16       95.88      112.53      5.88 o 
  -3   1  16       20.52       19.57      2.83 o 
  -2   1  16      420.40      424.36      8.09 o 
  -1   1  16       61.77       68.35      3.29 o 
   0   1  16        1.29        2.54      2.43 o 
   1   1  16        4.65        8.51      2.38 o 
   2   1  16      134.95      150.17      5.70 o 
   3   1  16      595.61      556.98     12.15 o 
   4   1  16        8.35        6.02      4.28 o 
   5   1  16      219.26      196.15      8.65 o 
   6   1  16      707.94      723.09     20.04 o 
   7   1  16        0.39       -5.71      5.71 o 
   8   1  16        9.06        6.70      7.49 o 
   9   1  16        0.01       -7.42     11.04 o 
  10   1  16        6.57       -2.16     10.68 o 
 -12   2  16      117.82       93.56     12.25 o 
 -11   2  16       27.00       19.61      7.79 o 
 -10   2  16       48.64       69.26      8.16 o 
  -9   2  16       30.38       30.94     12.15 o 
  -8   2  16        1.51        4.20      5.15 o 
  -7   2  16      102.09       88.38      6.96 o 
  -6   2  16        1.17       -1.80      3.98 o 
  -5   2  16      212.15      221.77      8.50 o 
  -4   2  16        2.62       11.61      5.45 o 
  -3   2  16     2357.34     2370.72     45.90 o 
  -2   2  16      268.27      233.43      7.15 o 
  -1   2  16      189.74      200.42      6.51 o 
   0   2  16      200.53      191.70      6.63 o 
   1   2  16       18.31       32.16      2.88 o 
   2   2  16        9.54        7.45      2.90 o 
   3   2  16       59.39       53.21      7.12 o 
   4   2  16        0.24       -4.01      4.01 o 
   5   2  16       99.86       88.36      6.69 o 
   6   2  16       50.61       46.94      6.38 o 
   7   2  16       42.03       34.14      7.09 o 
   8   2  16        5.74       14.95      9.57 o 
   9   2  16        2.39       -7.68     20.33 o 
  10   2  16       29.04       19.88     12.21 o 
 -12   3  16        4.41       14.04      9.49 o 
 -11   3  16       89.18       90.74     14.02 o 
 -10   3  16       14.63       15.90      6.98 o 
  -9   3  16        4.70        1.88      5.82 o 
  -8   3  16        5.30       -5.07      5.07 o 
  -7   3  16       39.06       49.64      8.16 o 
  -6   3  16       24.44       13.26      4.69 o 
  -5   3  16       45.78       49.94      4.87 o 
  -4   3  16        0.04        3.91      4.24 o 
  -3   3  16       87.81       84.12      5.60 o 
  -2   3  16        2.39        0.33      4.83 o 
  -1   3  16      113.21      108.69      7.66 o 
   0   3  16       99.85       99.71      4.74 o 
   1   3  16       82.88       80.70      4.28 o 
   2   3  16        7.59       14.67      3.18 o 
   3   3  16       32.95       30.31      4.61 o 
   4   3  16       34.85       25.57      4.96 o 
   5   3  16      274.89      285.93     10.50 o 
   6   3  16      113.92      112.58      7.59 o 
   7   3  16       44.35       39.45      7.34 o 
   8   3  16       54.80       57.47      8.33 o 
   9   3  16        0.23        1.13     10.51 o 
  10   3  16        0.44        2.38     23.69 o 
 -11   4  16       21.48       34.76      9.28 o 
 -10   4  16       33.88       24.92      7.37 o 
  -9   4  16        0.11       -5.67      5.67 o 
  -8   4  16       89.94       98.42      7.95 o 
  -7   4  16      240.12      242.11     10.52 o 
  -6   4  16        0.01       -3.58      4.39 o 
  -5   4  16        4.71        1.50      3.77 o 
  -4   4  16       31.07       14.96      5.00 o 
  -3   4  16       22.99       47.09      8.14 o 
  -2   4  16        3.48       10.09      5.08 o 
  -1   4  16      181.85      161.07     10.83 o 
   0   4  16      185.21      191.40      7.17 o 
   1   4  16      678.15      717.31     16.06 o 
   2   4  16       33.83       33.14      4.09 o 
   3   4  16       70.53       66.26      5.47 o 
   4   4  16       78.02       61.17      5.75 o 
   5   4  16        0.01       -0.60      4.57 o 
   6   4  16       56.22       41.51      6.07 o 
   7   4  16       11.48       12.12      6.40 o 
   8   4  16        3.80        3.53      7.69 o 
   9   4  16       14.53       17.01     11.12 o 
  10   4  16       34.85       57.82     13.94 o 
 -11   5  16       61.69       52.08     13.67 o 
 -10   5  16        0.99        8.60      6.97 o 
  -9   5  16       15.43       15.45      6.53 o 
  -8   5  16      336.16      395.24     14.08 o 
  -7   5  16       66.15       59.46      8.46 o 
  -6   5  16      235.30      227.90      9.43 o 
  -5   5  16       77.52       67.21      7.37 o 
  -4   5  16       48.31       48.85      6.19 o 
  -3   5  16       52.07       71.77     10.35 o 
  -2   5  16      430.37      424.93     17.19 o 
  -1   5  16      247.52      262.47     17.56 o 
   0   5  16       11.27       10.65      5.32 o 
   1   5  16      250.07      264.47     10.64 o 
   2   5  16      900.05      872.08     16.98 o 
   3   5  16      291.27      338.94      9.29 o 
   4   5  16       69.80       53.76      5.84 o 
   5   5  16        1.35       -4.63      4.63 o 
   6   5  16        5.99        0.36      5.62 o 
   7   5  16       26.68       21.13      7.71 o 
   8   5  16       35.58       31.68      8.72 o 
   9   5  16       22.00       29.15     11.77 o 
 -11   6  16        2.06        1.71     12.36 o 
 -10   6  16       12.17       -7.15      7.60 o 
  -9   6  16        1.47        7.25      6.41 o 
  -8   6  16       13.08       19.85      6.14 o 
  -7   6  16       77.09       70.21      6.92 o 
  -6   6  16        0.00       -4.33      4.33 o 
  -5   6  16        5.98       -5.53      5.53 o 
  -4   6  16     1098.00     1019.58     27.52 o 
  -3   6  16        0.03       -0.81      5.47 o 
  -2   6  16      393.04      357.07     16.93 o 
  -1   6  16      218.01      227.37     18.09 o 
   0   6  16       16.78       20.16      6.02 o 
   1   6  16       34.99       25.70      4.18 o 
   2   6  16      458.67      480.39     11.65 o 
   3   6  16      570.47      525.84     12.10 o 
   4   6  16      101.66      103.58     10.04 o 
   5   6  16       21.12       16.16      5.80 o 
   6   6  16        1.22       -5.52      5.52 o 
   7   6  16       12.44       23.98      7.97 o 
   8   6  16       54.32       54.70      9.54 o 
   9   6  16       33.43       21.05     11.63 o 
 -10   7  16        6.98       -7.43      8.20 o 
  -9   7  16        7.49        6.47      7.26 o 
  -8   7  16        4.71        0.10      5.78 o 
  -7   7  16       57.69       51.93      6.65 o 
  -6   7  16      100.07       81.96      6.53 o 
  -5   7  16      263.94      275.82     12.99 o 
  -4   7  16        2.30        8.63      5.94 o 
  -3   7  16        6.39       -0.54      5.61 o 
  -2   7  16      122.88      112.71      8.61 o 
  -1   7  16       13.55        8.48      5.87 o 
   0   7  16       45.83       51.42      5.41 o 
   1   7  16      581.23      590.35     15.30 o 
   2   7  16       35.51       41.86      7.59 o 
   3   7  16       69.94       96.91      5.83 o 
   4   7  16        0.74       -2.36      4.48 o 
   5   7  16       27.36       29.92      6.35 o 
   6   7  16      136.44      147.18     11.15 o 
   7   7  16      101.26      105.59     10.42 o 
   8   7  16       16.34       15.19     10.94 o 
 -10   8  16       60.06       87.62     11.17 o 
  -9   8  16       13.09        6.00      9.68 o 
  -8   8  16       30.61       27.37      7.41 o 
  -7   8  16        2.85        1.46      5.94 o 
  -6   8  16       14.71        1.43      6.71 o 
  -5   8  16      186.79      180.52     11.32 o 
  -4   8  16      144.51      133.89      9.60 o 
  -3   8  16        3.00        0.21      4.35 o 
  -2   8  16       33.39       30.17      6.73 o 
  -1   8  16       11.78        5.94      4.30 o 
   0   8  16       67.19       76.65      6.16 o 
   1   8  16      148.45      150.48      8.82 o 
   2   8  16       59.66       71.59      5.53 o 
   3   8  16      113.36      124.48      6.80 o 
   4   8  16      234.95      225.75     15.29 o 
   5   8  16      193.93      210.34     12.05 o 
   6   8  16        5.57        1.73      6.71 o 
   7   8  16       68.60       71.24      9.95 o 
   8   8  16       18.06       36.37      9.53 o 
  -9   9  16        7.12       13.05      8.19 o 
  -8   9  16        0.07       -6.57      6.57 o 
  -7   9  16       18.21       19.22     10.01 o 
  -6   9  16        0.20        5.07      8.89 o 
  -5   9  16        5.30        6.66     11.20 o 
  -4   9  16        0.88        7.93      6.39 o 
  -3   9  16        2.21        9.02      5.29 o 
  -2   9  16        9.94        2.42      5.68 o 
  -1   9  16        7.58        8.62      4.90 o 
   0   9  16        4.27        1.33      7.09 o 
   1   9  16      254.27      239.67     15.85 o 
   2   9  16      203.09      196.65      9.13 o 
   3   9  16       55.33       68.80      6.82 o 
   4   9  16        1.05        6.28      7.55 o 
   5   9  16       27.89       29.44      7.43 o 
   6   9  16        0.00       -0.99      6.88 o 
   7   9  16        9.77        5.18      8.69 o 
  -8  10  16       11.17       -1.27     10.74 o 
  -7  10  16       59.74       59.13     11.93 o 
  -6  10  16       32.20       36.42     10.69 o 
  -5  10  16       54.37       61.23     10.91 o 
  -4  10  16       25.06       37.01     10.64 o 
  -3  10  16        1.89        3.06      6.25 o 
  -2  10  16       13.43        6.07      6.25 o 
  -1  10  16       26.17       35.78      7.23 o 
   0  10  16        8.31       -1.57      7.43 o 
   1  10  16        0.70        5.62      7.44 o 
   2  10  16        6.55        8.05      5.07 o 
   3  10  16      114.07      105.53      7.66 o 
   4  10  16        7.24        8.39      6.16 o 
   5  10  16       83.79       99.37     15.17 o 
   6  10  16       58.10       68.29      9.97 o 
  -7  11  16       15.21       18.49     11.40 o 
  -6  11  16      136.83      151.81     24.17 o 
  -5  11  16        4.86       -2.80     10.16 o 
  -4  11  16       54.75       49.31     10.13 o 
  -3  11  16        1.42       -6.03      8.11 o 
  -2  11  16      182.20      181.81     12.21 o 
  -1  11  16       91.50      114.28     10.35 o 
   0  11  16        0.01       -5.93      6.73 o 
   1  11  16        1.05       -0.12      6.71 o 
   2  11  16        3.95        5.43      5.11 o 
   3  11  16       19.27       40.65      6.53 o 
   4  11  16       20.17       10.20      7.23 o 
   5  11  16       13.43        9.71      7.74 o 
  -6  12  16       53.92       63.28     13.32 o 
  -5  12  16       39.33       39.52     12.02 o 
  -4  12  16       52.76       46.14     11.43 o 
  -3  12  16       11.69        3.57      9.38 o 
  -2  12  16       39.01       36.09      8.97 o 
  -1  12  16       34.73       24.16      8.47 o 
   0  12  16       40.43       23.82      8.40 o 
   1  12  16        0.33       -6.59      7.53 o 
   2  12  16       14.24       18.77      5.86 o 
   3  12  16        3.62        8.97      6.54 o 
   4  12  16       21.86       24.74     14.40 o 
  -4  13  16       56.22       77.94     13.06 o 
  -3  13  16        1.05       16.07     10.53 o 
  -2  13  16        5.32       -2.75      9.16 o 
  -1  13  16        8.63        3.10     23.05 o 
   0  13  16        0.00       14.96     10.09 o 
   1  13  16        1.11       -4.51     10.17 o 
   2  13  16       18.10       15.58      6.69 o 
 -11   0  17       13.85       19.13     10.58 o 
  -9   0  17       75.29       85.84     14.65 o 
  -7   0  17      124.21      148.34     16.09 o 
  -5   0  17      489.99      591.51     26.65 o 
  -3   0  17        9.51       50.31     15.37 o 
  -1   0  17      262.75      247.97     10.95 o 
   1   0  17      572.59      548.07     13.91 o 
   3   0  17      463.21      458.92     15.53 o 
   5   0  17      348.90      299.65     13.57 o 
   7   0  17      119.08      114.23     12.75 o 
   9   0  17       10.51       12.97     15.53 o 
 -12   1  17        0.20        5.72     11.28 o 
 -11   1  17       17.41       10.95     10.65 o 
 -10   1  17        2.33       -5.55      6.12 o 
  -9   1  17        0.13       -0.88      5.44 o 
  -8   1  17       73.67       50.26      6.55 o 
  -7   1  17       77.42       82.92     10.65 o 
  -6   1  17      142.96      132.60      7.29 o 
  -5   1  17        1.80        6.24      5.27 o 
  -4   1  17        0.47        3.52      3.62 o 
  -3   1  17      259.45      281.98      7.08 o 
  -2   1  17      260.25      250.74      6.59 o 
  -1   1  17        9.80        1.26      2.58 o 
   0   1  17        9.92        1.15      2.60 o 
   1   1  17      125.34      132.67      5.20 o 
   2   1  17      733.98      696.77     13.76 o 
   3   1  17      236.48      229.21      7.66 o 
   4   1  17      191.93      183.11      7.98 o 
   5   1  17        0.28        3.37      4.54 o 
   6   1  17       74.30       77.25      6.86 o 
   7   1  17       19.66       18.96      6.76 o 
   8   1  17        1.50        1.20     12.00 o 
   9   1  17       19.84       18.40     11.11 o 
  10   1  17        3.91        0.12     18.97 o 
 -11   2  17        0.53       -1.64      7.04 o 
 -10   2  17        0.76       -1.56      6.26 o 
  -9   2  17      134.97      144.74     13.15 o 
  -8   2  17       32.43       49.12      6.65 o 
  -7   2  17       64.45       46.62      9.20 o 
  -6   2  17        5.70       -1.44      4.01 o 
  -5   2  17       48.67       40.32      5.15 o 
  -4   2  17       93.81       91.57      6.10 o 
  -3   2  17        8.40       11.58      4.66 o 
  -2   2  17     1040.46      979.12     18.92 o 
  -1   2  17       58.38       48.16      4.44 o 
   0   2  17       59.02       52.42      4.33 o 
   1   2  17      482.79      471.16     10.02 o 
   2   2  17       11.28       10.61      3.35 o 
   3   2  17      180.31      184.26      6.93 o 
   4   2  17      177.36      182.80      8.13 o 
   5   2  17        2.97       -4.98      4.98 o 
   6   2  17       85.46       79.22      7.15 o 
   7   2  17       28.59       33.27      7.03 o 
   8   2  17        9.47        7.44     10.32 o 
   9   2  17       17.38       -0.58     10.00 o 
 -11   3  17       23.71       17.38      7.57 o 
 -10   3  17       29.72       30.12     11.69 o 
  -9   3  17        1.47        2.48      5.82 o 
  -8   3  17       14.83        6.61      5.54 o 
  -7   3  17      117.86      123.61      8.19 o 
  -6   3  17        0.39       -0.63      4.14 o 
  -5   3  17        9.18       15.61      3.97 o 
  -4   3  17        8.81       14.88      4.94 o 
  -3   3  17      307.48      308.34      8.48 o 
  -2   3  17        4.84        0.59      5.04 o 
  -1   3  17      501.31      483.82     17.10 o 
   0   3  17      883.05      851.60     17.25 o 
   1   3  17       73.95       87.60      6.30 o 
   2   3  17      567.30      564.68     13.09 o 
   3   3  17       31.57       40.49      5.33 o 
   4   3  17      181.99      185.43      8.40 o 
   5   3  17       68.12       60.45      9.18 o 
   6   3  17       16.82       20.49      5.75 o 
   7   3  17        0.16       -6.15      6.45 o 
   8   3  17       92.84       83.49      9.15 o 
   9   3  17        0.40       -9.45      9.45 o 
 -11   4  17       42.78       30.82     20.36 o 
 -10   4  17        3.62       10.67      6.80 o 
  -9   4  17        5.55        5.09      5.96 o 
  -8   4  17        0.02       -6.49      6.49 o 
  -7   4  17        0.01       -4.81      4.81 o 
  -6   4  17       55.98       50.56      5.40 o 
  -5   4  17      158.76      193.94     10.25 o 
  -4   4  17       23.20       24.77      5.26 o 
  -3   4  17      448.20      439.45     15.96 o 
  -2   4  17        3.01       10.71      5.55 o 
  -1   4  17      144.03      146.17     10.03 o 
   0   4  17      105.01      126.74      7.06 o 
   1   4  17      437.60      452.60     14.63 o 
   2   4  17      520.67      504.08     10.52 o 
   3   4  17      723.88      655.96     15.51 o 
   4   4  17      124.57      128.89      7.28 o 
   5   4  17       19.19       10.52      5.07 o 
   6   4  17       96.06       96.76      8.37 o 
   7   4  17      116.41      127.73      9.67 o 
   8   4  17       42.84       29.30     12.83 o 
   9   4  17        0.66       13.97     13.85 o 
 -11   5  17       51.90       60.20     10.46 o 
 -10   5  17        0.11       -6.50      6.50 o 
  -9   5  17       59.84       64.65      7.94 o 
  -8   5  17       71.82       67.22     11.92 o 
  -7   5  17        1.28       -4.79      4.79 o 
  -6   5  17       34.34       67.86      7.90 o 
  -5   5  17       44.83       36.66      6.51 o 
  -4   5  17      191.13      235.07     10.75 o 
  -3   5  17      155.52      178.74     11.03 o 
  -2   5  17       46.24       54.33      7.74 o 
  -1   5  17      265.68      260.51     13.08 o 
   0   5  17      206.50      220.63      8.93 o 
   1   5  17      358.29      359.22     13.33 o 
   2   5  17       26.92       28.10      5.19 o 
   3   5  17       32.38       43.84      5.16 o 
   4   5  17       66.18       58.69      5.91 o 
   5   5  17        2.42       -1.38      5.19 o 
   6   5  17       98.33       90.61      9.82 o 
   7   5  17        5.45        0.52      7.82 o 
   8   5  17       39.55       41.68      9.32 o 
   9   5  17       15.94       18.22     19.93 o 
 -10   6  17        0.26       -6.63      7.85 o 
  -9   6  17       29.93       38.24      7.47 o 
  -8   6  17        5.99        0.59      5.49 o 
  -7   6  17        4.33       -2.27      4.84 o 
  -6   6  17       18.24       28.50      8.11 o 
  -5   6  17       91.58      106.67      8.59 o 
  -4   6  17        2.12        4.60      7.99 o 
  -3   6  17      112.66       98.22      9.64 o 
  -2   6  17       65.66       71.22      8.88 o 
  -1   6  17      653.36      641.22     21.84 o 
   0   6  17      522.95      512.18     20.08 o 
   1   6  17      736.12      696.14     18.60 o 
   2   6  17      272.58      327.23     12.55 o 
   3   6  17      228.57      232.57     10.47 o 
   4   6  17        7.25       13.08      6.08 o 
   5   6  17       62.94       65.10      7.62 o 
   6   6  17       18.80       16.54      6.86 o 
   7   6  17       81.00       71.83      9.71 o 
   8   6  17        3.59       -2.18      7.22 o 
 -10   7  17        2.87       -5.91      8.01 o 
  -9   7  17       35.96       41.15     11.21 o 
  -8   7  17       59.92       80.11      7.78 o 
  -7   7  17       54.98       48.42      6.30 o 
  -6   7  17        4.97        6.58      6.45 o 
  -5   7  17        2.98        7.09      6.06 o 
  -4   7  17      112.60      120.73      8.59 o 
  -3   7  17        9.77        2.08      6.73 o 
  -2   7  17      240.76      251.74     21.48 o 
  -1   7  17       33.34       43.60      8.22 o 
   0   7  17      395.24      390.03     21.42 o 
   1   7  17        0.02       -4.72      4.72 o 
   2   7  17      300.05      336.35     12.80 o 
   3   7  17        3.69       -3.71      4.18 o 
   4   7  17       13.86       19.47      5.58 o 
   5   7  17        0.18       -5.64      5.64 o 
   6   7  17        0.09       -6.05      6.05 o 
   7   7  17        1.85        7.20      7.44 o 
   8   7  17        0.07        5.93      7.80 o 
  -9   8  17       52.73       72.47     12.67 o 
  -8   8  17       71.47       72.82     12.07 o 
  -7   8  17        0.62        6.89      7.92 o 
  -6   8  17       21.82       17.89      7.41 o 
  -5   8  17        6.75        1.30     10.95 o 
  -4   8  17       28.13       30.33      9.30 o 
  -3   8  17      103.61       99.14      7.98 o 
  -2   8  17        0.14        8.05      8.69 o 
  -1   8  17        0.02        1.36      8.52 o 
   0   8  17       32.53       34.36      6.16 o 
   1   8  17        0.51       -5.55      5.55 o 
   2   8  17       23.40       23.24      6.94 o 
   3   8  17      168.95      188.68      8.68 o 
   4   8  17        8.57        3.12      5.83 o 
   5   8  17        0.64        3.08      6.34 o 
   6   8  17       29.59       26.60     10.26 o 
   7   8  17        0.08       -9.53      9.53 o 
  -9   9  17       12.66       13.77     11.91 o 
  -8   9  17        0.73       -2.04      6.52 o 
  -7   9  17       17.61        4.62     15.45 o 
  -6   9  17        6.64       13.79      9.16 o 
  -5   9  17        2.73       -5.70      7.60 o 
  -4   9  17       15.91        6.78      6.50 o 
  -3   9  17       67.11       61.99     10.93 o 
  -2   9  17       59.10       53.29      6.99 o 
  -1   9  17       79.66       81.11     10.10 o 
   0   9  17        4.22        3.92      5.43 o 
   1   9  17       11.37       22.35      7.70 o 
   2   9  17       12.10       -7.97     12.65 o 
   3   9  17        0.12       -4.82      4.82 o 
   4   9  17       13.48       16.87      7.52 o 
   5   9  17        3.13       -6.35      6.35 o 
   6   9  17        8.81        6.69      7.39 o 
   7   9  17       16.79       31.37     14.57 o 
  -8  10  17       13.44       -3.13     10.71 o 
  -7  10  17        0.61       -8.96      9.57 o 
  -6  10  17       32.77       26.94     10.40 o 
  -5  10  17        6.41       -1.45      8.48 o 
  -4  10  17        0.02       -4.14      7.70 o 
  -3  10  17        1.64       -2.68      7.30 o 
  -2  10  17       62.60       77.72      9.42 o 
  -1  10  17        7.40        9.48      7.29 o 
   0  10  17      281.88      308.20     16.89 o 
   1  10  17        0.13       -6.59      6.59 o 
   2  10  17        0.12        2.03      7.05 o 
   3  10  17      107.78      130.23      8.78 o 
   4  10  17       21.92       35.03      9.43 o 
   5  10  17        0.38        3.48      7.23 o 
   6  10  17        3.08       -9.59      9.74 o 
  -7  11  17       14.87        2.25     11.37 o 
  -6  11  17       23.29        8.98     16.49 o 
  -5  11  17       26.03        7.41      9.86 o 
  -4  11  17       22.35       25.58      9.74 o 
  -3  11  17        1.53       -0.37      8.23 o 
  -2  11  17       41.59       24.61      9.06 o 
  -1  11  17       78.47      110.56     11.78 o 
   0  11  17       19.81       13.79      8.71 o 
   1  11  17       47.67       55.50     10.56 o 
   2  11  17        1.33       -0.19      7.24 o 
   3  11  17       18.76       24.10      6.46 o 
   4  11  17       51.48       33.30      8.10 o 
   5  11  17        0.25       -8.00     11.68 o 
  -5  12  17       76.49       83.86     13.33 o 
  -4  12  17        9.45        9.85      9.84 o 
  -3  12  17        0.15        0.87      9.04 o 
  -2  12  17       28.16       16.34      9.92 o 
  -1  12  17      119.31      160.93     14.81 o 
   0  12  17        6.31       -6.34      8.81 o 
   1  12  17        8.73       16.39     10.10 o 
   2  12  17       27.27       39.36     10.00 o 
   3  12  17        3.99       13.32      6.60 o 
  -2  13  17        0.43        0.98     10.15 o 
  -1  13  17        2.39       -2.38      9.70 o 
   0  13  17        3.47       -4.91      9.60 o 
 -10   0  18       84.26       86.74     12.73 o 
  -8   0  18       18.53       16.41     14.97 o 
  -6   0  18        4.65       10.14      6.72 o 
  -4   0  18     1106.45     1147.25     40.82 o 
  -2   0  18      128.45      131.67      6.91 o 
   0   0  18      533.93      508.64     14.88 o 
   2   0  18      661.94      605.65     17.93 o 
   4   0  18        4.61        3.39      5.82 o 
   6   0  18       15.67        7.32      9.86 o 
   8   0  18      357.45      392.00     33.77 o 
 -11   1  18        7.38       -3.80      6.89 o 
 -10   1  18        8.79       -5.31      6.19 o 
  -9   1  18        7.30       12.66      6.15 o 
  -8   1  18       28.61       27.37      6.04 o 
  -7   1  18       58.10       72.64      7.25 o 
  -6   1  18        3.01        0.81      5.80 o 
  -5   1  18       45.42       56.22      5.31 o 
  -4   1  18      101.31      139.83      6.75 o 
  -3   1  18        0.84       -2.62      2.62 o 
  -2   1  18      262.62      255.51      6.72 o 
  -1   1  18      133.01      122.10      5.37 o 
   0   1  18      272.76      246.62      6.84 o 
   1   1  18       44.37       48.53      3.73 o 
   2   1  18      143.56      154.68      6.13 o 
   3   1  18       19.10        8.84      3.77 o 
   4   1  18       12.22        2.25      3.86 o 
   5   1  18        9.61        5.92      4.28 o 
   6   1  18        0.20       -2.01      4.93 o 
   7   1  18       67.77       85.08      9.13 o 
   8   1  18        0.25       -7.40      9.45 o 
   9   1  18       29.53       37.43     12.45 o 
 -11   2  18       13.69       -5.90      8.41 o 
 -10   2  18       24.87       20.79      7.06 o 
  -9   2  18      102.63      119.17      8.89 o 
  -8   2  18       11.31       19.47      5.73 o 
  -7   2  18        5.48       -2.24      4.70 o 
  -6   2  18       52.97       70.97      5.97 o 
  -5   2  18       47.25       58.03      5.11 o 
  -4   2  18       59.95       52.25      6.24 o 
  -3   2  18        5.02        9.52      4.39 o 
  -2   2  18        4.82        4.75      3.85 o 
  -1   2  18       81.39       72.09      5.40 o 
   0   2  18        6.50        4.30      3.43 o 
   1   2  18      795.37      777.68     14.56 o 
   2   2  18        0.32       -1.89      3.29 o 
   3   2  18        0.80       -0.68      3.58 o 
   4   2  18       47.24       42.05      5.07 o 
   5   2  18       13.50       19.60      5.27 o 
   6   2  18      105.64      116.54      8.85 o 
   7   2  18        3.61        2.29      6.25 o 
   8   2  18        3.66      -12.54     12.54 o 
   9   2  18        1.29        0.09     10.38 o 
 -11   3  18        8.62        3.11      7.36 o 
 -10   3  18        0.18        9.77      6.71 o 
  -9   3  18       44.13       31.60      6.81 o 
  -8   3  18       27.39       13.75      5.67 o 
  -7   3  18       34.35       25.27      5.41 o 
  -6   3  18        4.31       -4.07      4.07 o 
  -5   3  18        6.57       -3.11      4.77 o 
  -4   3  18      268.93      270.84     11.47 o 
  -3   3  18      292.39      342.68     11.04 o 
  -2   3  18      170.79      167.20      9.69 o 
  -1   3  18       16.71       22.50      5.76 o 
   0   3  18       33.28       49.85      5.28 o 
   1   3  18      758.69      759.66     18.90 o 
   2   3  18      207.23      231.15      6.84 o 
   3   3  18      283.54      305.16      8.97 o 
   4   3  18      354.24      356.67     14.44 o 
   5   3  18       32.63       14.56      6.12 o 
   6   3  18        2.06       -4.63      5.12 o 
   7   3  18        1.40       -5.96      6.14 o 
   8   3  18       21.01       14.89      8.14 o 
   9   3  18        9.26       -1.07     10.71 o 
 -11   4  18        3.97       -3.23     10.28 o 
 -10   4  18       55.74       49.82     10.06 o 
  -9   4  18       93.60      117.88     12.06 o 
  -8   4  18       14.98        8.48      5.53 o 
  -7   4  18       23.67       20.93      5.40 o 
  -6   4  18       86.01       62.55      7.42 o 
  -5   4  18       27.50       21.16      7.21 o 
  -4   4  18        4.05       15.82      7.65 o 
  -3   4  18      167.80      185.56     10.85 o 
  -2   4  18      439.06      437.71     20.51 o 
  -1   4  18        0.05       -1.45      5.70 o 
   0   4  18      858.44      851.27     20.46 o 
   1   4  18        0.27        2.93      5.08 o 
   2   4  18       34.25       18.20      4.68 o 
   3   4  18      110.55       96.65      5.49 o 
   4   4  18       11.14        1.86      4.65 o 
   5   4  18      423.20      435.96     13.41 o 
   6   4  18        0.63        3.08      6.02 o 
   7   4  18       99.53      117.25      9.48 o 
   8   4  18       45.62       51.31      9.81 o 
 -10   5  18        0.46       -4.68      6.88 o 
  -9   5  18        0.17        8.87      6.41 o 
  -8   5  18        6.49        1.30      5.34 o 
  -7   5  18       77.77      100.10      7.18 o 
  -6   5  18        2.05        2.20      5.73 o 
  -5   5  18       62.93       57.74      6.99 o 
  -4   5  18        6.82       21.92      8.40 o 
  -3   5  18        0.19       -0.78      6.10 o 
  -2   5  18      541.48      546.84     19.14 o 
  -1   5  18       47.15       52.50      8.17 o 
   0   5  18      247.51      236.73     13.09 o 
   1   5  18      675.84      640.14     21.12 o 
   2   5  18      132.83      144.70      8.74 o 
   3   5  18      102.44      100.84      6.36 o 
   4   5  18        0.13       -2.88      4.34 o 
   5   5  18       24.41       15.03      5.92 o 
   6   5  18        0.09        1.17      7.07 o 
   7   5  18       91.35       99.26     10.45 o 
   8   5  18       17.31       32.98      8.97 o 
 -10   6  18       69.06       79.47     12.36 o 
  -9   6  18        8.54        8.35      7.95 o 
  -8   6  18       43.03       36.96      6.57 o 
  -7   6  18       18.95       36.46      7.90 o 
  -6   6  18       18.39       16.20      6.56 o 
  -5   6  18        5.42        5.16      5.60 o 
  -4   6  18       11.92        9.49      8.89 o 
  -3   6  18       31.91       31.65      7.63 o 
  -2   6  18      551.50      547.79     19.87 o 
  -1   6  18       28.93       48.62      8.60 o 
   0   6  18      115.72       88.43      9.70 o 
   1   6  18       19.22        9.79      5.36 o 
   2   6  18      443.18      473.94     13.92 o 
   3   6  18       93.47       98.65      6.31 o 
   4   6  18        4.88       -0.70      4.93 o 
   5   6  18       13.66       23.54      6.16 o 
   6   6  18        2.47        1.64      6.55 o 
   7   6  18        6.33       -3.87      7.14 o 
   8   6  18       36.13       31.70      9.32 o 
  -9   7  18        4.56       13.11      7.53 o 
  -8   7  18        5.37        3.74      6.18 o 
  -7   7  18       49.00       30.57      8.09 o 
  -6   7  18       21.17       16.56      7.06 o 
  -5   7  18       73.35       64.60      7.78 o 
  -4   7  18      167.47      170.00     15.77 o 
  -3   7  18       29.57       13.32      7.45 o 
  -2   7  18        0.04       -3.38      8.27 o 
  -1   7  18       64.71       63.10     11.70 o 
   0   7  18        0.06        2.23      6.98 o 
   1   7  18       78.75       59.81      6.43 o 
   2   7  18        7.20        6.73      6.26 o 
   3   7  18        0.24        0.58      4.39 o 
   4   7  18       81.36       73.40      7.02 o 
   5   7  18        0.20       -1.48      6.06 o 
   6   7  18       58.42       56.17      8.49 o 
   7   7  18       27.52       24.14      8.19 o 
  -9   8  18        0.49        4.60     10.74 o 
  -8   8  18        0.51       -6.56      6.56 o 
  -7   8  18        3.08       -8.50      8.50 o 
  -6   8  18        4.49        3.61      6.84 o 
  -5   8  18        0.78       -1.55      6.34 o 
  -4   8  18       71.78      101.83     10.68 o 
  -3   8  18       30.25       34.79     10.80 o 
  -2   8  18       38.46       20.88      9.64 o 
  -1   8  18       14.56       -1.55      8.70 o 
   0   8  18       25.60       31.72     10.76 o 
   1   8  18        2.14       -1.37      5.83 o 
   2   8  18       58.09       32.33      6.71 o 
   3   8  18       21.08        4.25      5.36 o 
   4   8  18        6.03        5.39     15.19 o 
   5   8  18       32.59       27.18      7.34 o 
   6   8  18        4.87       -6.83      6.83 o 
   7   8  18        2.03       -9.15      9.15 o 
  -8   9  18        0.23        2.96     10.44 o 
  -7   9  18        0.95       -2.05      9.60 o 
  -6   9  18       11.86        5.16      9.44 o 
  -5   9  18        4.73        4.92     16.81 o 
  -4   9  18        3.70       13.95      7.41 o 
  -3   9  18       50.18       47.20     11.92 o 
  -2   9  18        3.44       10.30     11.52 o 
  -1   9  18      110.97      144.41     15.54 o 
   0   9  18        1.11       -7.47      7.47 o 
   1   9  18       17.91       29.59      7.89 o 
   2   9  18       34.46       44.25     12.77 o 
   3   9  18       76.35       79.11      6.24 o 
   4   9  18       29.96       43.06     15.54 o 
   5   9  18        1.17       -6.36      6.36 o 
   6   9  18       48.12       42.66      8.92 o 
  -7  10  18       41.36       29.91     11.15 o 
  -6  10  18        0.13       -7.45      9.14 o 
  -5  10  18       13.58       19.53      9.20 o 
  -4  10  18        1.80       -5.35     10.16 o 
  -3  10  18        3.88       -7.10      7.10 o 
  -2  10  18      115.56      124.72     11.23 o 
  -1  10  18       90.82      115.32     12.32 o 
   0  10  18       14.02       25.66      7.89 o 
   1  10  18       45.98       37.09      9.53 o 
   2  10  18        1.62        6.51     10.92 o 
   3  10  18       16.92       19.79      6.95 o 
   4  10  18       23.43       12.03      7.01 o 
   5  10  18       49.11       47.59     13.25 o 
  -6  11  18       31.28       44.29     11.66 o 
  -5  11  18        3.78        9.39      9.76 o 
  -4  11  18       23.15       38.22     17.85 o 
  -3  11  18        0.15        2.62      8.24 o 
  -2  11  18        0.32       -2.28     12.65 o 
  -1  11  18        6.23        8.14      8.26 o 
   0  11  18      157.62      193.38     15.61 o 
   1  11  18       29.41       36.83     16.01 o 
   2  11  18        1.78        6.18      8.20 o 
   3  11  18       10.94        8.04      5.89 o 
   4  11  18       18.00       11.52     12.97 o 
  -4  12  18        9.22       19.77      9.99 o 
  -3  12  18       11.49        1.03      9.08 o 
  -2  12  18        5.89       -1.36      9.68 o 
  -1  12  18      121.74      158.78     14.59 o 
   0  12  18       11.13       11.30     10.06 o 
   1  12  18       40.63       86.39     24.17 o 
 -11   0  19       10.74        0.39     10.52 o 
  -9   0  19      172.98      214.26     15.53 o 
  -7   0  19       21.11       36.96      8.40 o 
  -5   0  19      715.82      719.83     56.42 o 
  -3   0  19      362.52      336.79     11.53 o 
  -1   0  19      109.70      115.30      6.88 o 
   1   0  19       14.79       14.43      4.38 o 
   3   0  19      333.39      318.25     13.10 o 
   5   0  19       62.42       57.76      7.78 o 
   7   0  19       83.07       96.77     10.48 o 
 -11   1  19        1.04        1.04      7.11 o 
 -10   1  19       45.83       37.16      7.65 o 
  -9   1  19        1.01       -3.05      5.96 o 
  -8   1  19        2.35        3.79      5.56 o 
  -7   1  19       56.65       59.75      6.36 o 
  -6   1  19       50.11       48.20      8.16 o 
  -5   1  19      335.24      269.06      9.72 o 
  -4   1  19       55.36       62.76      4.09 o 
  -3   1  19       24.06        9.74      3.01 o 
  -2   1  19      270.06      253.64      9.13 o 
  -1   1  19      254.22      244.78      6.75 o 
   0   1  19        8.36        5.66      2.98 o 
   1   1  19       17.40       17.39      3.32 o 
   2   1  19      106.50       93.81      5.26 o 
   3   1  19       10.51        0.25      3.81 o 
   4   1  19        0.04       -3.20      3.82 o 
   5   1  19        7.95        6.20      4.44 o 
   6   1  19       48.33       53.33      6.57 o 
   7   1  19       10.32       23.89      7.24 o 
   8   1  19       32.46       35.06      9.75 o 
 -11   2  19        0.63       -0.02     13.29 o 
 -10   2  19       28.92       43.24      7.92 o 
  -9   2  19       47.02       51.93      7.32 o 
  -8   2  19       65.33       79.85      7.47 o 
  -7   2  19       79.20       44.05      6.13 o 
  -6   2  19       54.86       55.65      5.68 o 
  -5   2  19        2.13        6.27      4.00 o 
  -4   2  19      328.51      327.52     11.02 o 
  -3   2  19      212.08      231.97      9.16 o 
  -2   2  19       27.33       27.24      4.68 o 
  -1   2  19      164.74      153.97     11.23 o 
   0   2  19        6.35       -0.13      3.99 o 
   1   2  19       61.76       72.09      6.01 o 
   2   2  19       43.57       36.84      4.20 o 
   3   2  19       38.72       39.95      4.55 o 
   4   2  19       31.80       34.96      4.82 o 
   5   2  19       33.97       37.88      5.30 o 
   6   2  19       28.82       19.01      5.97 o 
   7   2  19        3.16       -4.00      6.29 o 
   8   2  19        0.06        9.89     13.84 o 
 -10   3  19        1.65        1.54      6.61 o 
  -9   3  19        3.26        3.44      6.13 o 
  -8   3  19        7.66       13.85      5.80 o 
  -7   3  19        0.21       -2.76      4.73 o 
  -6   3  19       50.78       73.64      6.21 o 
  -5   3  19        4.93       15.24      5.46 o 
  -4   3  19       27.27       36.00      8.66 o 
  -3   3  19      317.06      362.82     11.56 o 
  -2   3  19      627.50      637.59     19.65 o 
  -1   3  19       92.93       94.43      6.35 o 
   0   3  19       37.89       44.05      7.23 o 
   1   3  19        6.37        3.92      4.97 o 
   2   3  19      199.87      177.63      6.99 o 
   3   3  19        3.87        5.82      4.48 o 
   4   3  19       58.42       45.72      6.80 o 
   5   3  19       70.10       71.65      6.75 o 
   6   3  19      120.58      126.54      9.39 o 
   7   3  19       51.68       40.17      7.61 o 
   8   3  19        9.99        7.05     10.61 o 
 -10   4  19        3.68       -6.43      6.43 o 
  -9   4  19       18.84       22.04      6.55 o 
  -8   4  19        1.27       -2.57      5.19 o 
  -7   4  19       13.80        8.64      4.98 o 
  -6   4  19       30.32       49.93      7.10 o 
  -5   4  19      138.60      157.32      9.34 o 
  -4   4  19        5.44        3.91      6.23 o 
  -3   4  19      172.81      169.33     10.58 o 
  -2   4  19        2.47       -3.09      8.08 o 
  -1   4  19      246.34      236.82     12.18 o 
   0   4  19      113.13       99.05      6.79 o 
   1   4  19       83.21       73.16      9.15 o 
   2   4  19       97.62      107.72      6.11 o 
   3   4  19        1.67       -0.34      4.89 o 
   4   4  19       27.36       39.02      6.55 o 
   5   4  19       12.83       18.73      6.03 o 
   6   4  19       43.60       36.81      7.14 o 
   7   4  19        7.25        5.00      6.84 o 
   8   4  19       96.58      122.62     15.43 o 
 -10   5  19       35.98       45.56      8.15 o 
  -9   5  19        1.68       -5.98      5.98 o 
  -8   5  19       48.25       60.77      7.01 o 
  -7   5  19        0.39       -2.88      6.22 o 
  -6   5  19       74.83       87.93      8.52 o 
  -5   5  19        1.48        1.61      5.66 o 
  -4   5  19        0.89        1.09      6.37 o 
  -3   5  19      114.66      121.97     11.24 o 
  -2   5  19      292.65      309.56     14.60 o 
  -1   5  19      230.12      225.75     12.76 o 
   0   5  19      125.15      142.55      6.49 o 
   1   5  19       43.75       39.19      6.06 o 
   2   5  19        0.00       -4.64      4.64 o 
   3   5  19       14.21        7.68      3.69 o 
   4   5  19       35.14       32.02      5.51 o 
   5   5  19       30.70       18.46      6.08 o 
   6   5  19        0.12       -5.71      5.71 o 
   7   5  19       10.06       14.46     13.25 o 
  -9   6  19      118.84      125.98      9.37 o 
  -8   6  19        0.33       -1.87      5.47 o 
  -7   6  19        3.82       11.93      7.13 o 
  -6   6  19       39.29       46.10      7.65 o 
  -5   6  19      219.26      257.34     12.29 o 
  -4   6  19       18.51       24.21      7.50 o 
  -3   6  19      113.64      103.21     10.02 o 
  -2   6  19      160.75      152.79     11.27 o 
  -1   6  19      134.25      135.99     10.85 o 
   0   6  19        2.92       -1.85      6.93 o 
   1   6  19      142.95      151.81     10.49 o 
   2   6  19       14.20       20.51      5.48 o 
   3   6  19        0.49        2.72      5.64 o 
   4   6  19       43.07       48.04      6.46 o 
   5   6  19      100.89      104.76      8.36 o 
   6   6  19       62.01       78.04      9.17 o 
   7   6  19        3.75       -4.30      7.19 o 
  -9   7  19       25.89       36.93     24.17 o 
  -8   7  19       54.61       64.10     11.67 o 
  -7   7  19       32.37       29.24      8.03 o 
  -6   7  19        1.13       -0.23      6.52 o 
  -5   7  19      224.55      219.32     11.62 o 
  -4   7  19       88.27      103.81     13.24 o 
  -3   7  19       76.74       66.38      9.48 o 
  -2   7  19      242.44      245.59     14.08 o 
  -1   7  19        1.82       -6.68      6.68 o 
   0   7  19        0.57       -6.84      6.84 o 
   1   7  19       79.97       86.27      8.60 o 
   2   7  19      157.53      207.50     11.64 o 
   3   7  19      325.23      355.02     11.91 o 
   4   7  19      179.63      196.34     12.19 o 
   5   7  19       27.24       45.36      7.74 o 
   6   7  19       29.00       11.04      7.33 o 
  -8   8  19       19.62       19.59     10.79 o 
  -7   8  19       91.09      124.76     13.16 o 
  -6   8  19      171.60      183.63     12.69 o 
  -5   8  19        4.47        2.93      7.25 o 
  -4   8  19       43.98       41.59     11.47 o 
  -3   8  19       17.22       17.32      9.98 o 
  -2   8  19        7.81        3.12      8.91 o 
  -1   8  19       34.60       48.36     11.34 o 
   0   8  19        3.23        3.24      9.34 o 
   1   8  19      108.14      101.35     22.42 o 
   2   8  19       73.48      108.20      8.90 o 
   3   8  19       43.39       38.58      8.61 o 
   4   8  19       13.22       16.00      6.33 o 
   5   8  19        0.00        9.14      7.54 o 
   6   8  19        1.32        5.28      7.27 o 
  -7   9  19        2.34       -9.14      9.14 o 
  -6   9  19        0.87      -21.90     21.93 o 
  -5   9  19       12.92        9.03      8.11 o 
  -4   9  19        2.20       -0.96     15.53 o 
  -3   9  19       62.06       97.16     21.45 o 
  -2   9  19        5.69       29.77     17.45 o 
  -1   9  19       65.98       98.92     21.93 o 
   0   9  19        1.75        1.88     13.61 o 
   1   9  19        6.12       17.07     10.24 o 
   2   9  19       65.18       66.84      9.64 o 
   3   9  19      109.48      112.16     11.07 o 
   4   9  19        7.49       -0.02      6.20 o 
   5   9  19        4.72       -6.33      6.33 o 
  -6  10  19       11.14       10.90      9.78 o 
  -5  10  19       31.38       46.33     10.48 o 
  -4  10  19        0.04       -7.10      7.10 o 
  -3  10  19        4.80        7.44     13.29 o 
  -2  10  19       74.18       77.15     21.93 o 
  -1  10  19       12.14       12.58     13.05 o 
   0  10  19       15.20       36.60      8.66 o 
   1  10  19       29.86       37.26      9.00 o 
   2  10  19        9.26        2.23      8.02 o 
   3  10  19        4.16      -12.09     17.85 o 
   4  10  19       34.44       41.49      7.64 o 
  -4  11  19        5.19       -7.59      8.65 o 
  -3  11  19       31.68       14.46      8.58 o 
  -2  11  19        7.73        5.50     14.89 o 
  -1  11  19       31.88       24.20      9.21 o 
   0  11  19        3.34       -6.56     11.04 o 
   1  11  19        0.58      -10.16     10.16 o 
   2  11  19       14.62        8.45     10.97 o 
 -10   0  20       46.99       70.55     12.10 o 
  -8   0  20      125.30      125.95     11.99 o 
  -6   0  20        0.67       -6.16      6.16 o 
  -4   0  20      286.38      264.80     10.62 o 
  -2   0  20      117.54      104.98      6.66 o 
   0   0  20      766.41      797.19     21.00 o 
   2   0  20      285.72      301.22     12.45 o 
   4   0  20      106.28      118.27      9.21 o 
   6   0  20      170.34      185.67     12.34 o 
   8   0  20       23.93        9.98     10.98 o 
 -10   1  20       15.23        7.34     10.59 o 
  -9   1  20       11.07        9.22      6.40 o 
  -8   1  20       71.91       56.38      6.99 o 
  -7   1  20        1.43        1.54      4.96 o 
  -6   1  20       64.61       75.53      6.32 o 
  -5   1  20      178.52      177.64      8.10 o 
  -4   1  20      157.30      175.55      6.13 o 
  -3   1  20       45.51       41.97      5.06 o 
  -2   1  20       26.70       38.71      4.85 o 
  -1   1  20       24.92       24.34      4.43 o 
   0   1  20        3.14        2.73      2.78 o 
   1   1  20      591.02      555.72     11.10 o 
   2   1  20       45.55       42.77      4.53 o 
   3   1  20       79.33       97.00      5.63 o 
   4   1  20        0.23       -3.91      3.91 o 
   5   1  20      212.86      188.59      8.30 o 
   6   1  20        5.88        8.36      4.99 o 
   7   1  20       36.88       44.89      7.06 o 
   8   1  20        3.84       -1.63      8.90 o 
 -10   2  20       13.70        3.09      6.82 o 
  -9   2  20       36.13       57.89      7.71 o 
  -8   2  20        2.71        1.80      5.42 o 
  -7   2  20       75.74       99.17      7.60 o 
  -6   2  20      140.41      170.82     11.81 o 
  -5   2  20      150.75      134.38      6.92 o 
  -4   2  20       20.24        9.77      4.64 o 
  -3   2  20       26.67       27.50      4.95 o 
  -2   2  20        1.11        2.32      4.11 o 
  -1   2  20        0.01        1.44      4.92 o 
   0   2  20       31.08       36.81      5.18 o 
   1   2  20        7.63        3.53      3.10 o 
   2   2  20        4.20       -3.28      3.28 o 
   3   2  20        8.44        8.71      4.77 o 
   4   2  20        0.30        1.29      4.11 o 
   5   2  20       13.64        8.26      4.81 o 
   6   2  20        1.60       -2.97      5.24 o 
   7   2  20       66.81       68.49      8.65 o 
   8   2  20        3.67       -7.33     10.12 o 
 -10   3  20       10.77       15.29      7.13 o 
  -9   3  20        0.06        6.15      6.19 o 
  -8   3  20        1.78       -5.06      5.06 o 
  -7   3  20       16.74       15.28      5.22 o 
  -6   3  20        2.67        1.41      4.06 o 
  -5   3  20       15.37       12.71      6.20 o 
  -4   3  20        0.22        5.46      4.54 o 
  -3   3  20       65.08       77.97      6.16 o 
  -2   3  20      203.08      201.13     10.03 o 
  -1   3  20      159.12      130.69      6.16 o 
   0   3  20        0.42       -4.28      4.28 o 
   1   3  20       11.03       -3.82      4.57 o 
   2   3  20       34.49       31.48      3.72 o 
   3   3  20        0.41        3.62      3.73 o 
   4   3  20       45.14       45.66      6.22 o 
   5   3  20       95.33       96.32      6.66 o 
   6   3  20        2.89       -4.53      6.09 o 
   7   3  20       12.24        1.53      6.79 o 
 -10   4  20       54.52       78.75     12.68 o 
  -9   4  20        7.19       15.24      6.49 o 
  -8   4  20       39.27       47.04      6.60 o 
  -7   4  20       19.13       32.17      9.32 o 
  -6   4  20        1.49        0.80      5.89 o 
  -5   4  20       70.36       76.51      7.70 o 
  -4   4  20       55.30       63.09      8.00 o 
  -3   4  20       59.54       45.27      7.60 o 
  -2   4  20       12.71       15.57      6.52 o 
  -1   4  20      208.30      240.81     15.07 o 
   0   4  20       32.25       34.35      5.65 o 
   1   4  20        1.11       -0.89      4.84 o 
   2   4  20       20.60        8.92      6.83 o 
   3   4  20       23.90       10.34      3.97 o 
   4   4  20        3.13       -0.99      5.26 o 
   5   4  20        5.30       11.27      5.91 o 
   6   4  20        8.07        2.48      6.21 o 
   7   4  20       21.58       14.86      8.26 o 
  -9   5  20       10.54        7.69      7.46 o 
  -8   5  20        6.66       11.15      5.75 o 
  -7   5  20        0.02        6.14      6.72 o 
  -6   5  20       78.10       78.45      8.44 o 
  -5   5  20       93.15       89.94      8.21 o 
  -4   5  20        9.82       12.88      7.15 o 
  -3   5  20       97.35      130.08     10.51 o 
  -2   5  20       31.69       48.49      8.18 o 
  -1   5  20       15.54       17.51      7.49 o 
   0   5  20      378.79      349.93     13.09 o 
   1   5  20       29.32       29.90      7.74 o 
   2   5  20       32.28       11.92      5.35 o 
   3   5  20       91.24      101.13      5.43 o 
   4   5  20       66.13       84.01      7.34 o 
   5   5  20       12.13        1.66      5.80 o 
   6   5  20       51.56       53.12      7.69 o 
   7   5  20        5.21       -4.45      7.45 o 
  -9   6  20        4.80       -3.99     10.11 o 
  -8   6  20        1.88        8.30      7.92 o 
  -7   6  20       21.94       19.91      7.67 o 
  -6   6  20       65.61       94.89     14.25 o 
  -5   6  20      181.87      189.99     10.90 o 
  -4   6  20      152.47      181.74     19.07 o 
  -3   6  20       44.95       35.10      8.46 o 
  -2   6  20       82.17       66.02      9.90 o 
  -1   6  20       77.25       82.34      9.75 o 
   0   6  20       11.04       11.00      4.76 o 
   1   6  20       88.47       91.15      7.42 o 
   2   6  20        6.88       12.42      5.48 o 
   3   6  20       82.62       90.22      6.51 o 
   4   6  20       89.99       87.63      7.56 o 
   5   6  20        0.88        0.19      5.74 o 
   6   6  20       49.25       46.83     12.96 o 
  -8   7  20      141.27      191.82     15.94 o 
  -7   7  20       52.48       31.16      8.38 o 
  -6   7  20        0.56        0.24      6.95 o 
  -5   7  20        4.22        6.83     10.07 o 
  -4   7  20       62.27       69.94     12.65 o 
  -3   7  20        8.74       12.14      9.65 o 
  -2   7  20        3.09       -3.10      8.97 o 
  -1   7  20       66.71       69.56     12.57 o 
   0   7  20        5.03        2.64     10.00 o 
   1   7  20       14.89       16.16      5.98 o 
   2   7  20       64.93      100.27     10.79 o 
   3   7  20      137.55      126.73     10.71 o 
   4   7  20        2.22        6.83      6.89 o 
   5   7  20        0.51       -4.54     13.34 o 
   6   7  20        7.65        2.63     10.09 o 
  -7   8  20        4.85        3.51      8.94 o 
  -6   8  20       39.37       62.61     13.45 o 
  -5   8  20       31.29       37.48     12.19 o 
  -4   8  20       13.82       12.99     10.80 o 
  -3   8  20       44.94       28.59     10.98 o 
  -2   8  20        2.45        7.12      9.73 o 
  -1   8  20        2.66       -9.02     12.65 o 
   0   8  20        0.18       -0.60      9.68 o 
   1   8  20        0.24       -8.29      8.29 o 
   2   8  20        0.05       -8.23      8.23 o 
   3   8  20        6.98        4.64      8.10 o 
   4   8  20       51.35       50.93      7.25 o 
   5   8  20        2.10        0.43      6.66 o 
  -6   9  20       14.98       -1.87      9.20 o 
  -5   9  20        0.92       -3.86     18.17 o 
  -4   9  20        0.59       20.01     17.13 o 
  -3   9  20       43.06       41.62     17.93 o 
  -2   9  20       59.14       76.03     20.81 o 
  -1   9  20       18.56       59.38     19.85 o 
   0   9  20       26.59       46.90     18.57 o 
   1   9  20        0.26       -5.01      7.10 o 
   2   9  20        3.68       -4.77      8.91 o 
   3   9  20       26.00       25.57      7.63 o 
   4   9  20       15.17        6.47      8.28 o 
  -5  10  20       36.53       41.14     20.97 o 
  -4  10  20        4.92       17.29     19.37 o 
  -3  10  20       19.79       11.52     17.45 o 
  -2  10  20       27.18        2.08     18.25 o 
  -1  10  20       91.60      104.36     24.17 o 
   0  10  20       22.70       48.34      9.25 o 
   1  10  20       66.38       72.46     10.79 o 
   2  10  20        4.58        8.25      8.32 o 
   3  10  20        3.19        9.44     11.36 o 
  -2  11  20       18.92       49.94     22.25 o 
  -1  11  20       36.83       18.41     20.01 o 
   0  11  20       30.64       36.55      9.92 o 
  -9   0  21      210.98      205.00     15.62 o 
  -7   0  21       25.69       17.07      7.91 o 
  -5   0  21       36.32       37.70      5.98 o 
  -3   0  21       84.70       77.45      6.38 o 
  -1   0  21        3.21       13.40      7.23 o 
   1   0  21      124.15      104.57      7.54 o 
   3   0  21      148.37      155.29     17.74 o 
   5   0  21       46.86       21.06      7.30 o 
   7   0  21       56.61       71.97     13.21 o 
  -9   1  21       31.89       33.58      7.27 o 
  -8   1  21      118.31      115.78      8.49 o 
  -7   1  21        2.48       -0.82      5.03 o 
  -6   1  21        7.12        1.99      4.66 o 
  -5   1  21        0.69        3.01      3.39 o 
  -4   1  21      106.30      111.75      5.71 o 
  -3   1  21       28.88       26.14      4.85 o 
  -2   1  21        4.38       -2.99      4.33 o 
  -1   1  21      152.02      142.66      7.67 o 
   0   1  21      205.25      230.26      6.55 o 
   1   1  21        5.14       14.41      3.58 o 
   2   1  21       12.84        5.36      3.69 o 
   3   1  21        0.19       -3.81      3.81 o 
   4   1  21        0.06       -3.08      4.17 o 
   5   1  21       23.20       16.74      4.94 o 
   6   1  21       64.62       72.93      6.71 o 
   7   1  21       13.85       17.48      6.70 o 
  -9   2  21      144.75      170.11     10.36 o 
  -8   2  21        6.11        7.54      7.32 o 
  -7   2  21       12.56       21.58      5.51 o 
  -6   2  21        6.57        5.46      4.54 o 
  -5   2  21       14.40       22.12      5.59 o 
  -4   2  21       34.54       25.72      5.11 o 
  -3   2  21      101.22       84.60      6.24 o 
  -2   2  21        0.00        0.37      4.28 o 
  -1   2  21       22.27       20.40      4.73 o 
   0   2  21        1.31       -2.60      4.32 o 
   1   2  21        7.75       -1.03      2.97 o 
   2   2  21        0.96       -3.76      5.24 o 
   3   2  21       23.66       28.88      6.91 o 
   4   2  21        8.40       -3.07      4.22 o 
   5   2  21       35.59       43.45      5.69 o 
   6   2  21        0.33       -5.27      5.27 o 
   7   2  21        1.58        7.20      6.29 o 
  -9   3  21        7.07        5.62      6.37 o 
  -8   3  21       64.58       52.85      9.65 o 
  -7   3  21        0.39       -4.67      4.67 o 
  -6   3  21       66.63      101.81      8.86 o 
  -5   3  21        5.46        4.26      5.06 o 
  -4   3  21      125.83      110.64      7.23 o 
  -3   3  21        0.20       -4.72      4.99 o 
  -2   3  21      121.41      135.44      7.38 o 
  -1   3  21        0.28        0.41      3.77 o 
   0   3  21       19.59       14.31      4.90 o 
   1   3  21        8.69        3.85      5.51 o 
   2   3  21      123.05      114.93      8.16 o 
   3   3  21        2.32        4.17      4.17 o 
   4   3  21       11.20        2.57      4.32 o 
   5   3  21        5.29        0.99      5.40 o 
   6   3  21        1.85       -1.86      5.44 o 
   7   3  21        0.05       -7.85      7.85 o 
  -9   4  21        1.69        2.55      6.19 o 
  -8   4  21        0.09       -3.25      5.54 o 
  -7   4  21        6.18       19.29      7.21 o 
  -6   4  21        0.00        4.09      6.39 o 
  -5   4  21        4.73       -0.01      7.79 o 
  -4   4  21        0.06       -2.11      6.17 o 
  -3   4  21      215.85      234.22     17.99 o 
  -2   4  21        1.29       -2.76      7.76 o 
  -1   4  21      202.97      207.05     17.94 o 
   0   4  21        0.48       -4.41      4.41 o 
   1   4  21        5.15       17.78      5.71 o 
   2   4  21       23.44       26.24      5.75 o 
   3   4  21        2.40        2.32      3.69 o 
   4   4  21       13.29       14.80      4.56 o 
   5   4  21        6.42        2.62      5.13 o 
   6   4  21        1.35       11.25      6.64 o 
  -8   5  21        0.00        8.37      8.88 o 
  -7   5  21        0.35       -6.60      6.60 o 
  -6   5  21        2.52        1.34      6.24 o 
  -5   5  21       14.04       13.20      8.17 o 
  -4   5  21      166.65      210.07     21.14 o 
  -3   5  21       75.23       62.62      8.81 o 
  -2   5  21       48.75       52.05      8.67 o 
  -1   5  21      233.17      253.87     13.89 o 
   0   5  21      222.86      263.94      8.84 o 
   1   5  21        0.51       -4.27      5.05 o 
   2   5  21        3.69       -4.93      4.93 o 
   3   5  21       58.17       65.51      7.49 o 
   4   5  21      100.27      104.98      6.65 o 
   5   5  21       96.15       95.68      8.35 o 
   6   5  21        1.16        6.27      7.39 o 
  -8   6  21        1.04       -4.98      7.53 o 
  -7   6  21        8.32        3.31      7.36 o 
  -6   6  21       26.32       37.49      7.60 o 
  -5   6  21        0.30       21.09      9.88 o 
  -4   6  21        0.64       12.49      7.69 o 
  -3   6  21      106.24      143.91     11.72 o 
  -2   6  21       34.98       20.71      8.12 o 
  -1   6  21       26.83       38.26      8.57 o 
   0   6  21        0.22        0.47      5.27 o 
   1   6  21       40.35       37.66      7.20 o 
   2   6  21       16.46       14.88      6.35 o 
   3   6  21       30.37       20.98      7.67 o 
   4   6  21       11.28       13.31      4.75 o 
   5   6  21      181.71      206.38     12.12 o 
  -7   7  21        5.75       -2.28      7.26 o 
  -6   7  21        2.28       -6.81      7.75 o 
  -5   7  21        7.10        8.55     12.16 o 
  -4   7  21        4.53       -0.01      9.69 o 
  -3   7  21        2.65        5.61      9.71 o 
  -2   7  21      195.38      239.02     18.03 o 
  -1   7  21       72.97       60.42     12.33 o 
   0   7  21        1.00       -6.24     12.16 o 
   1   7  21       56.51       80.25      7.89 o 
   2   7  21        0.49       12.71      6.07 o 
   3   7  21       23.00       41.87      8.47 o 
   4   7  21        0.45       -0.62      5.57 o 
   5   7  21        0.04       -2.66      6.35 o 
  -6   8  21        4.22       -1.92     16.65 o 
  -5   8  21        4.79        2.31     10.58 o 
  -4   8  21        1.74       -9.61      9.61 o 
  -3   8  21       16.26       18.13     10.76 o 
  -2   8  21        2.29        1.00     10.14 o 
  -1   8  21       92.25      101.64     14.38 o 
   0   8  21        3.84       11.76     10.46 o 
   1   8  21        3.78       11.96      6.65 o 
   2   8  21      196.76      197.33     18.07 o 
   3   8  21        6.71       13.37      9.24 o 
   4   8  21       25.48       21.95     10.06 o 
  -5   9  21        8.07        7.20     17.45 o 
  -4   9  21       53.39       65.15     20.97 o 
  -3   9  21        7.24      -10.56     15.05 o 
  -2   9  21       25.09       60.66     20.81 o 
  -1   9  21        2.28       19.85     18.57 o 
   0   9  21       12.51      -14.41     14.41 o 
   1   9  21       59.11       64.47      9.79 o 
   2   9  21        8.44       15.62      8.25 o 
   3   9  21       53.90       56.56     22.41 o 
  -3  10  21        7.12       23.21     18.73 o 
  -2  10  21        2.88       10.24     19.05 o 
  -1  10  21       32.64       28.81     20.49 o 
   0  10  21       21.77       36.49     20.49 o 
   1  10  21       40.53       33.93     20.65 o 
  -8   0  22        2.66        1.53      8.08 o 
  -6   0  22        3.96       -3.39      6.53 o 
  -4   0  22      263.87      278.49     11.12 o 
  -2   0  22       46.93       33.78      5.17 o 
   0   0  22       16.73       30.50      4.86 o 
   2   0  22      168.00      142.16      9.19 o 
   4   0  22       28.44       13.30      6.50 o 
   6   0  22       40.70       62.26     14.45 o 
  -9   1  22       10.59       -5.96      5.96 o 
  -8   1  22        0.08       -5.17      5.82 o 
  -7   1  22        0.77       -4.87      4.87 o 
  -6   1  22       43.99       33.83      4.65 o 
  -5   1  22       46.38       44.31      4.85 o 
  -4   1  22       10.26        8.58      4.79 o 
  -3   1  22        0.35       -4.09      4.09 o 
  -2   1  22       14.24        5.74      4.37 o 
  -1   1  22        0.24       -4.30      4.30 o 
   0   1  22        0.97        4.40      3.99 o 
   1   1  22      100.46      103.96      5.09 o 
   2   1  22       66.29       76.85      5.26 o 
   3   1  22        3.82       -4.00      4.00 o 
   4   1  22        1.08       -2.05      4.86 o 
   5   1  22       23.20       30.60      5.58 o 
   6   1  22        0.81       -0.78      5.18 o 
  -9   2  22       30.11       39.02     14.65 o 
  -8   2  22       29.10       23.87      7.01 o 
  -7   2  22        0.40        2.92      5.03 o 
  -6   2  22       16.17       12.48      6.20 o 
  -5   2  22       60.40       71.80      6.71 o 
  -4   2  22       14.20        8.90      5.54 o 
  -3   2  22       54.37       42.07      5.51 o 
  -2   2  22       20.16       24.94      8.29 o 
  -1   2  22       15.18       10.23      4.43 o 
   0   2  22      116.39      134.87      7.81 o 
   1   2  22        6.30       15.62      5.70 o 
   2   2  22       12.64        8.84      3.88 o 
   3   2  22        8.00       -0.56      3.99 o 
   4   2  22      112.85      113.83      6.74 o 
   5   2  22        1.21       -0.23      4.83 o 
   6   2  22        1.90       -0.22      5.72 o 
  -8   3  22       11.40        7.45      7.69 o 
  -7   3  22        2.00        4.90      6.69 o 
  -6   3  22       24.34       21.74      7.07 o 
  -5   3  22      131.57      150.02      8.57 o 
  -4   3  22        9.68       15.99      5.08 o 
  -3   3  22       11.03        4.75      4.58 o 
  -2   3  22      193.43      195.98     11.04 o 
  -1   3  22      163.78      154.95      8.20 o 
   0   3  22      144.33      153.91      8.41 o 
   1   3  22       90.96       90.05      6.91 o 
   2   3  22       88.54       82.44     11.99 o 
   3   3  22       70.58       79.22      5.51 o 
   4   3  22       47.76       50.72      5.49 o 
   5   3  22        2.89       -1.77      5.18 o 
   6   3  22        1.12       -5.41      5.41 o 
  -8   4  22        3.79        6.04      7.46 o 
  -7   4  22        0.34        1.87      6.90 o 
  -6   4  22       50.49       41.69      7.98 o 
  -5   4  22        0.19       -1.76      5.09 o 
  -4   4  22        3.13        7.01      6.78 o 
  -3   4  22      130.86      140.28     15.67 o 
  -2   4  22      190.27      178.25     14.32 o 
  -1   4  22      113.91      100.24     11.10 o 
   0   4  22       32.19       26.54      5.53 o 
   1   4  22      152.18      136.66      7.90 o 
   2   4  22       85.29       94.78      8.18 o 
   3   4  22       20.59       30.34      5.06 o 
   4   4  22        0.06        3.57      4.57 o 
   5   4  22      124.62      146.12      8.63 o 
  -8   5  22       40.91       58.83     11.49 o 
  -7   5  22        5.79        6.61      7.24 o 
  -6   5  22       38.78       41.41     10.02 o 
  -5   5  22        3.19        2.44     10.37 o 
  -4   5  22       54.01       54.68      9.79 o 
  -3   5  22      147.32      143.71     11.52 o 
  -2   5  22       43.61       55.18      8.95 o 
  -1   5  22       37.31       51.27      9.93 o 
   0   5  22        3.79        5.23      5.81 o 
   1   5  22        0.15        0.39      5.28 o 
   2   5  22        0.70       -5.12      5.20 o 
   3   5  22        0.03       -6.66      6.66 o 
   4   5  22        3.77        6.89      4.58 o 
   5   5  22        0.38        1.06      5.15 o 
  -7   6  22        4.10       -1.42      7.33 o 
  -6   6  22       32.91       56.58      9.75 o 
  -5   6  22       24.43        3.91      9.61 o 
  -4   6  22        2.09       10.98      7.91 o 
  -3   6  22       35.89       29.10      8.59 o 
  -2   6  22      129.25      101.62     10.78 o 
  -1   6  22        0.28       -6.45      7.30 o 
   0   6  22        5.79       -0.24      7.48 o 
   1   6  22       16.21        9.93      6.40 o 
   2   6  22      120.79      129.85     10.45 o 
   3   6  22        0.01       -5.41      7.09 o 
   4   6  22        0.39       -2.94      5.18 o 
  -6   7  22        5.64        3.70     11.01 o 
  -5   7  22       79.69      114.21     23.77 o 
  -4   7  22        2.02       -7.00      9.64 o 
  -3   7  22        4.00       11.88     12.81 o 
  -2   7  22      106.88      118.17     14.29 o 
  -1   7  22       47.10       50.99     12.05 o 
   0   7  22       17.20       36.01     19.85 o 
   1   7  22       17.25       33.29      8.94 o 
   2   7  22       83.89       84.56     11.14 o 
   3   7  22        0.27      -17.29     26.49 o 
   4   7  22       11.60        9.12     11.68 o 
  -5   8  22       47.23       51.38     20.49 o 
  -4   8  22        0.01       -4.87     13.37 o 
  -3   8  22       63.79       79.16     13.55 o 
  -2   8  22        3.09       -2.31     10.32 o 
  -1   8  22      162.48      156.52     26.49 o 
   0   8  22        0.25       -6.31     16.09 o 
   1   8  22        0.76       11.20     17.29 o 
   2   8  22       11.95       14.98      7.76 o 
  -3   9  22       21.08       36.33     19.21 o 
  -2   9  22       29.00       32.65     18.57 o 
  -1   9  22       47.13       71.07     21.77 o 
   0   9  22      110.70       95.88     23.37 o 
   1   9  22       36.36        4.48     18.57 o 
  -7   0  23       39.79       23.72      8.34 o 
  -5   0  23      439.73      387.55     13.72 o 
  -3   0  23       11.49        5.77      4.75 o 
  -1   0  23        5.97        1.33      4.44 o 
   1   0  23        0.07       -0.27      4.98 o 
   3   0  23       24.23       25.82      6.77 o 
   5   0  23       84.29      125.28     18.93 o 
  -8   1  23       40.72       39.03      6.97 o 
  -7   1  23       40.16       35.45      7.58 o 
  -6   1  23       25.40       20.06      4.06 o 
  -5   1  23        4.37       10.23      5.08 o 
  -4   1  23      176.92      191.46      8.87 o 
  -3   1  23        2.89        0.54      4.49 o 
  -2   1  23       48.10       51.79      5.63 o 
  -1   1  23        0.59       -4.44      4.44 o 
   0   1  23       11.98       15.04      4.60 o 
   1   1  23        1.22        6.09      3.60 o 
   2   1  23      122.98      125.78      6.26 o 
   3   1  23       30.15       19.16      4.74 o 
   4   1  23       41.24       51.61      5.61 o 
   5   1  23       15.39       28.46      5.48 o 
  -8   2  23       45.37       47.60      6.93 o 
  -7   2  23        0.00       -6.35      6.35 o 
  -6   2  23       16.97       13.35      5.67 o 
  -5   2  23       75.08       81.09      7.02 o 
  -4   2  23        9.52       12.21      5.17 o 
  -3   2  23       99.57      115.17      8.27 o 
  -2   2  23        0.82       -0.73      4.67 o 
  -1   2  23       58.34       62.13      5.46 o 
   0   2  23       49.24       54.35      6.41 o 
   1   2  23      105.99       95.61     12.78 o 
   2   2  23        0.15       -3.25      3.63 o 
   3   2  23        3.08       -3.12      4.06 o 
   4   2  23        0.59       -4.43      4.43 o 
   5   2  23       44.88       42.01      5.93 o 
  -8   3  23        4.57       12.20      9.46 o 
  -7   3  23       17.06        4.02      7.07 o 
  -6   3  23        4.10       -0.01      5.61 o 
  -5   3  23        0.02        2.84      5.51 o 
  -4   3  23       65.12       70.71      8.56 o 
  -3   3  23       10.67        9.84      5.00 o 
  -2   3  23        0.13        5.24      6.15 o 
  -1   3  23       17.14       20.88      7.03 o 
   0   3  23        1.03        0.08      4.97 o 
   1   3  23       14.56       22.18      5.47 o 
   2   3  23        3.62       -5.47      5.47 o 
   3   3  23       41.98       51.56      5.06 o 
   4   3  23        2.34        9.49      4.57 o 
   5   3  23        0.50        2.12      5.38 o 
  -7   4  23        1.96        1.24      7.86 o 
  -6   4  23       26.27       25.29      6.33 o 
  -5   4  23       58.88       87.40      7.43 o 
  -4   4  23       11.96        8.41     13.18 o 
  -3   4  23        0.65       -0.26      6.79 o 
  -2   4  23        6.98        4.87      6.96 o 
  -1   4  23        2.06       -5.37      6.50 o 
   0   4  23        4.80        6.94      5.27 o 
   1   4  23        0.36        5.85      6.46 o 
   2   4  23        2.60       11.56      6.33 o 
   3   4  23       21.71       17.60      4.91 o 
   4   4  23      116.03      119.67      7.13 o 
  -7   5  23        1.16       -5.14     12.57 o 
  -6   5  23        2.65       12.54      6.86 o 
  -5   5  23      130.77      137.57     11.70 o 
  -4   5  23       16.25        0.88      7.62 o 
  -3   5  23       17.10       24.64      7.85 o 
  -2   5  23       25.26       11.16      7.48 o 
  -1   5  23        0.32       -2.95      6.83 o 
   0   5  23       37.69       39.34      6.19 o 
   1   5  23        4.37        1.10      7.04 o 
   2   5  23       11.27       27.15      7.66 o 
   3   5  23        6.41       12.17     10.49 o 
   4   5  23        4.50       15.57      8.73 o 
  -6   6  23       87.43      130.17     15.80 o 
  -5   6  23        7.88        2.86     10.43 o 
  -4   6  23        2.71       -5.28     14.41 o 
  -3   6  23       12.41        6.67      9.88 o 
  -2   6  23       23.26       25.77      8.33 o 
  -1   6  23        2.72        1.52      7.52 o 
   0   6  23       20.15       15.33     10.05 o 
   1   6  23       54.56       49.29      7.00 o 
   2   6  23        0.27        3.55      6.37 o 
   3   6  23        3.44       -0.40      7.35 o 
  -5   7  23        0.39        3.19     10.69 o 
  -4   7  23       16.80       37.42     12.05 o 
  -3   7  23        0.49        3.71     10.32 o 
  -2   7  23        1.94       -6.68     20.33 o 
  -1   7  23       19.87        7.77     10.46 o 
   0   7  23       47.32       52.37     12.23 o 
   1   7  23        0.01       -5.33      8.06 o 
   2   7  23        3.48       -0.04      6.34 o 
  -3   8  23       16.65       41.46     18.41 o 
  -2   8  23        0.54       -3.95     10.72 o 
  -1   8  23       70.75       97.62     14.94 o 
   0   8  23       17.71        8.48     17.13 o 
  -6   0  24       32.74       25.20      5.95 o 
  -4   0  24       52.17       65.52      6.92 o 
  -2   0  24       51.50       38.58      5.50 o 
   0   0  24        3.52       -1.06      4.55 o 
   2   0  24        5.39       -5.38      5.38 o 
   4   0  24        5.39        0.41      6.58 o 
  -7   1  24        0.51       -3.93      3.93 o 
  -6   1  24       15.03       13.42      4.54 o 
  -5   1  24        3.57        0.00      4.93 o 
  -4   1  24        1.93       -1.08      4.66 o 
  -3   1  24       13.93       12.02      5.41 o 
  -2   1  24       13.71       10.74      4.89 o 
  -1   1  24       29.05       31.42      4.96 o 
   0   1  24       48.83       37.54      5.38 o 
   1   1  24        3.96       -0.70      5.32 o 
   2   1  24        7.21        0.33      4.04 o 
   3   1  24        7.89        3.10      4.42 o 
   4   1  24        5.08        5.11      4.81 o 
  -7   2  24        4.10       17.64      7.28 o 
  -6   2  24       34.80       42.40      7.55 o 
  -5   2  24       20.81       13.05      6.08 o 
  -4   2  24       10.15        8.62      5.31 o 
  -3   2  24       52.66       81.81      6.88 o 
  -2   2  24       13.75        7.23      5.20 o 
  -1   2  24        0.23       -5.36      5.36 o 
   0   2  24       19.63       12.35      5.10 o 
   1   2  24        9.26       16.69      5.75 o 
   2   2  24        7.90        4.80      4.57 o 
   3   2  24       19.72       28.86      4.85 o 
   4   2  24        6.71        9.86      4.80 o 
  -6   3  24        1.83        3.24      5.94 o 
  -5   3  24        1.07        1.60      5.48 o 
  -4   3  24        9.70       19.49      5.69 o 
  -3   3  24        0.10        2.07      5.83 o 
  -2   3  24        5.48       -3.88      4.19 o 
  -1   3  24       98.94      108.95      7.66 o 
   0   3  24        0.83       -3.47      5.33 o 
   1   3  24       50.20       49.32      6.45 o 
   2   3  24        3.81       -5.60      5.60 o 
   3   3  24       11.23       20.94      5.18 o 
  -6   4  24        3.93        4.39      6.15 o 
  -5   4  24        1.66       -6.25      7.15 o 
  -4   4  24        0.03       -6.56      6.77 o 
  -3   4  24       42.66       52.67      8.54 o 
  -2   4  24        3.80       -1.42      8.75 o 
  -1   4  24       35.46       49.41      8.56 o 
   0   4  24       10.45        9.38      6.06 o 
   1   4  24        3.20       -3.53      5.21 o 
   2   4  24       11.96        0.23      6.32 o 
   3   4  24        0.42       12.75      7.66 o 
  -5   5  24       18.89       33.52      8.99 o 
  -4   5  24        2.63       17.20      8.27 o 
  -3   5  24       19.90       21.58      8.15 o 
  -2   5  24        0.13        7.22      7.65 o 
  -1   5  24       15.71       13.99      7.70 o 
   0   5  24        0.81       -3.62      7.26 o 
   1   5  24       61.19       64.69      7.08 o 
   2   5  24       14.45        2.85      7.09 o 
  -4   6  24        0.83       -9.82      9.82 o 
  -3   6  24       65.60       56.43     12.33 o 
  -2   6  24        0.06       -2.94      9.57 o 
  -1   6  24        0.31        1.76     10.09 o 
   0   6  24       31.82       28.11     10.80 o 
   1   6  24        0.28       -7.84      7.84 o 
  -2   7  24        0.30       21.61     18.25 o 
  -1   7  24        6.34       -3.84     16.01 o 
  -5   0  25      162.94      185.49     13.45 o 
  -3   0  25      151.78      186.79     19.53 o 
  -1   0  25      100.73      127.58      8.04 o 
   1   0  25        4.95       -5.11      5.11 o 
   3   0  25       28.43       24.57      8.88 o 
  -6   1  25       35.00       16.54      9.49 o 
  -5   1  25       28.77       23.88      5.78 o 
  -4   1  25      122.39      137.32      7.91 o 
  -3   1  25       23.36       20.45      5.50 o 
  -2   1  25        7.12        9.55      6.01 o 
  -1   1  25        2.76        2.62      4.53 o 
   0   1  25       75.36       83.68      9.14 o 
   1   1  25        8.10        7.15      5.50 o 
   2   1  25        9.11        9.07      4.27 o 
   3   1  25        3.77       -4.80      9.28 o 
  -5   2  25       21.35       21.77      6.35 o 
  -4   2  25       69.75       72.38      7.06 o 
  -3   2  25      110.32      135.29      8.28 o 
  -2   2  25        5.59       -0.42      5.37 o 
  -1   2  25       18.47       12.90      6.12 o 
   0   2  25       21.46       45.65      6.98 o 
   1   2  25        7.46        4.60      6.98 o 
   2   2  25        0.05        1.17      5.86 o 
  -5   3  25       85.67       86.58      9.03 o 
  -4   3  25       15.15        9.82      5.80 o 
  -3   3  25       10.67        4.12      6.92 o 
  -2   3  25        8.79       13.29      5.81 o 
  -1   3  25        0.07       -5.19      5.19 o 
   0   3  25       13.39        9.75      6.80 o 
   1   3  25       11.11       18.44      5.75 o 
   2   3  25        8.84       10.09     10.30 o 
  -4   4  25        2.77        2.48      7.59 o 
  -3   4  25       89.64      121.60     11.23 o 
  -2   4  25        3.06        9.77      7.65 o 
  -1   4  25        1.13       -7.03      7.03 o 
   0   4  25       44.67       35.98      8.57 o 
   1   4  25        8.62       -3.71      5.50 o 
  -3   5  25       31.56       28.17     16.81 o 
  -2   5  25       30.25       26.76      8.70 o 
  -1   5  25        7.67       -4.67      7.69 o 
   0   5  25        0.39        2.98     10.80 o 
  -2   0  26        0.01       -3.84     11.68 o 
   0   0  26      105.10      103.50      9.92 o 
  -3   1  26       13.31        1.14      5.04 o 
  -2   1  26        0.32       -5.57      5.57 o 
  -1   1  26       58.15       63.31      5.97 o 
   0   1  26        0.56        4.74      5.00 o 
  -3   2  26        1.16        6.78      8.28 o 
  -2   2  26       43.72       49.66      6.52 o 
  -1   2  26        0.17        3.91     11.30 o 
   0   2  26        0.02       -8.19      8.19 o 
                                                 
